# Supplementary material for: Photon bound state dynamics from a single artificial atom
Source: Nat Phys. 2023 Mar 20;19(6):857–62. doi: 10.1038/s41567-023-01997-6 (PMC10264240; doi:10.1038/s41567-023-01997-6)
Supplement: Source Data Fig. 1 — Processed experimental data for g1, g2-diagonal and g3-diagonal and simulated data for g1 and g2-diagonal. Processed experimental data for g1, g2-diagonal and g3-diagonal. [file 41567_2023_1997_MOESM2_ESM.xlsx]

## Sheet: Fig 1b
Off-resonance (experiment)		Resonant (experiment)		Resonant (simulation)		Resonant (experiment)		Resonant (simulation)		Resonant (experiment)
time (ps)	g1 (norm.)	time (ps)	g1 (norm.)	time (ps)	g1 (norm.)	time (ps)	g2 diag. (norm.)	time (ps)	g2 diag. (norm.)	time (ps)	g3 diag. (norm.)
-967	0	-934.85	0	-1000	0.000154571	-395	0	-1000	2.2579e-05	-395	0
-966	0.00107	-933.85	0.0092394	-996	0.00118818	-393.999	0.000172543	-996	1.75342e-05	-384.899	0
-965	0.00109	-932.85	0.0084062	-992	0.00234752	-392.998	0.000172543	-992	1.25257e-05	-374.798	0
-964	0.00119	-931.85	0.00894242	-988	0.00361838	-391.997	0.000172543	-988	7.85707e-06	-364.697	0
-963	0.00118	-930.85	0.00894242	-984	0.00458721	-390.996	5.75142e-05	-984	4.82038e-06	-354.596	0
-962	0.00118	-929.85	0.00903316	-980	0.0053555	-389.995	5.75142e-05	-980	2.74795e-06	-344.495	0
-961	0.00125	-928.85	0.00904141	-976	0.00586339	-388.994	0	-976	1.49457e-06	-334.394	0
-960	0.00119	-927.85	0.00881043	-972	0.00604625	-387.993	0	-972	8.63859e-07	-324.293	0
-959	0.00117	-926.85	0.00883518	-968	0.00629055	-386.992	5.75142e-05	-968	3.29283e-07	-314.192	0
-958	0.00122	-925.85	0.00865369	-964	0.011429	-385.991	0	-964	6.10431e-06	-304.091	0
-957	0.00113	-924.85	0.00878568	-960	0.007936	-384.99	0	-960	6.79309e-07	-293.99	0
-956	0.00105	-923.85	0.00874443	-956	0.00573596	-383.989	0.000115028	-956	1.37025e-08	-283.889	0
-955	0.00116	-922.85	0.00909916	-952	0.00449828	-382.988	0.000115028	-952	2.96596e-07	-273.788	0
-954	0.00118	-921.85	0.00862894	-948	0.00357685	-381.987	0	-948	6.71302e-07	-263.687	0
-953	0.00115	-920.85	0.00852995	-944	0.00255573	-380.986	5.75142e-05	-944	1.37614e-06	-253.586	0
-952	0.00118	-919.85	0.00844745	-940	0.00207324	-379.985	5.75142e-05	-940	1.58977e-06	-243.485	0
-951	0.00121	-918.85	0.00900841	-936	0.00171509	-378.984	0	-936	1.71232e-06	-233.384	0
-950	0.00111	-917.85	0.00881868	-932	0.00144342	-377.983	0	-932	1.784e-06	-223.283	0
-949	0.0012	-916.85	0.00891767	-928	0.00124572	-376.982	5.75142e-05	-928	1.81344e-06	-213.182	0
-948	0.00126	-915.85	0.00879393	-924	0.00126288	-375.981	0	-924	1.59293e-06	-203.081	0
-947	0.00113	-914.85	0.0084062	-920	0.000916559	-374.98	5.75142e-05	-920	1.94435e-06	-192.98	0
-946	0.0012	-913.85	0.00945389	-916	0.000958698	-373.979	0	-916	1.77229e-06	-182.879	0
-945	0.00113	-912.85	0.00891767	-912	0.0008945	-372.978	0	-912	1.79498e-06	-172.778	0
-944	0.00115	-911.85	0.00891767	-908	0.000844416	-371.977	5.75142e-05	-908	1.82808e-06	-162.677	0
-943	0.00118	-910.85	0.00936314	-904	0.000752726	-370.976	0	-904	1.95013e-06	-152.576	0
-942	0.00117	-909.85	0.0085217	-900	0.000841736	-369.975	0.000115028	-900	1.8229e-06	-142.475	0
-941	0.00124	-908.85	0.00908266	-896	0.000746125	-368.974	0	-896	1.9895e-06	-132.374	0
-940	0.00113	-907.85	0.00893417	-892	0.000798248	-367.973	5.75142e-05	-892	1.94632e-06	-122.273	0
-939	0.00128	-906.85	0.00896717	-888	0.000837607	-366.972	5.75142e-05	-888	1.93249e-06	-112.172	0
-938	0.00117	-905.85	0.00855469	-884	0.000880817	-365.971	5.75142e-05	-884	1.91984e-06	-102.071	0
-937	0.00114	-904.85	0.00867844	-880	0.000820537	-364.97	5.75142e-05	-880	2.07109e-06	-91.9697	0
-936	0.00116	-903.85	0.0084062	-876	0.000900842	-363.969	5.75142e-05	-876	2.00875e-06	-81.8687	0
-935	0.00114	-902.85	0.00928065	-872	0.000847508	-362.968	0	-872	2.15818e-06	-71.7677	0.00456621
-934	0.00119	-901.85	0.00911566	-868	0.000869786	-361.967	0	-868	2.19083e-06	-61.6667	0.00684932
-933	0.00118	-900.85	0.00881043	-864	0.000949201	-360.966	5.75142e-05	-864	2.13223e-06	-51.5657	0.0182648
-932	0.00114	-899.85	0.00871143	-860	0.000980677	-359.965	5.75142e-05	-860	2.14998e-06	-41.4646	0.0251142
-931	0.00119	-898.85	0.00844745	-856	0.000922887	-358.964	5.75142e-05	-856	2.31249e-06	-31.3636	0.0502283
-930	0.0012	-897.85	0.00888467	-852	0.00100403	-357.963	0	-852	2.24726e-06	-21.2626	0.127854
-929	0.00125	-896.85	0.00873618	-848	0.000934428	-356.962	0	-848	2.43131e-06	-11.1616	0.184932
-928	0.00114	-895.85	0.00844745	-844	0.000931914	-355.961	0.000115028	-844	2.50438e-06	-1.06061	0.324201
-927	0.00112	-894.85	0.00895892	-840	0.00101483	-354.96	0.000115028	-840	2.42945e-06	9.0404	0.493151
-926	0.00121	-893.85	0.00928065	-836	0.00111402	-353.959	0	-836	2.32601e-06	19.1414	0.59589
-925	0.00124	-892.85	0.00886817	-832	0.00109225	-352.958	0	-832	2.42266e-06	29.2424	0.730594
-924	0.00132	-891.85	0.00914041	-828	0.00110359	-351.957	0.000172543	-828	2.46125e-06	39.3434	1
-923	0.00117	-890.85	0.00888467	-824	0.00105347	-350.956	0	-824	2.60455e-06	49.4444	0.90411
-922	0.00113	-889.85	0.00876918	-820	0.00109524	-349.955	5.75142e-05	-820	2.58608e-06	59.5455	0.710046
-921	0.0012	-888.85	0.0085382	-816	0.00112614	-348.954	0	-816	2.5845e-06	69.6465	0.646119
-920	0.00112	-887.85	0.00864544	-812	0.00116555	-347.953	5.75142e-05	-812	2.56583e-06	79.7475	0.527397
-919	0.00113	-886.85	0.00895067	-808	0.00119021	-346.952	5.75142e-05	-808	2.57075e-06	89.8485	0.369863
-918	0.00118	-885.85	0.00908266	-804	0.00114702	-345.951	0	-804	2.69387e-06	99.9495	0.248858
-917	0.00118	-884.85	0.00931364	-800	0.00116379	-344.95	5.75142e-05	-800	2.70983e-06	110.051	0.1621
-916	0.0012	-883.85	0.00862894	-796	0.00116175	-343.949	0	-796	2.75879e-06	120.152	0.086758
-915	0.00121	-882.85	0.00825771	-792	0.00120572	-342.948	5.75142e-05	-792	2.72397e-06	130.253	0.0547945
-914	0.00116	-881.85	0.00890117	-788	0.00115618	-341.947	0	-788	2.85831e-06	140.354	0.0365297
-913	0.00123	-880.85	0.00891767	-784	0.00117665	-340.946	0	-784	2.86459e-06	150.455	0.0251142
-912	0.00123	-879.85	0.00923115	-780	0.00120595	-339.945	0.000230057	-780	2.8537e-06	160.556	0.0114155
-911	0.00122	-878.85	0.0091569	-776	0.00116747	-338.944	5.75142e-05	-776	2.96752e-06	170.657	0.00913242
-910	0.00119	-877.85	0.00892592	-772	0.00128123	-337.943	0	-772	2.79741e-06	180.758	0.00456621
-909	0.00119	-876.85	0.00867844	-768	0.00129066	-336.942	0	-768	2.81791e-06	190.859	0.00456621
-908	0.00121	-875.85	0.00886817	-764	0.00127706	-335.941	0	-764	2.87872e-06	200.96	0.00228311
-907	0.00124	-874.85	0.00868669	-760	0.00117313	-334.94	0.000230057	-760	3.10964e-06	211.061	0.00228311
-906	0.00124	-873.85	0.00924765	-756	0.00119252	-333.939	0	-756	3.10644e-06	221.162	0
-905	0.00117	-872.85	0.0091569	-752	0.00129295	-332.938	0	-752	2.94759e-06	231.263	0
-904	0.00113	-871.85	0.00932189	-748	0.00132645	-331.937	0	-748	2.91308e-06	241.364	0
-903	0.00122	-870.85	0.00902491	-744	0.00131437	-330.936	0	-744	2.95997e-06	251.465	0
-902	0.00125	-869.85	0.00916515	-740	0.00137735	-329.935	0.000115028	-740	2.86316e-06	261.566	0
-901	0.00121	-868.85	0.00906616	-736	0.00136099	-328.934	5.75142e-05	-736	2.90992e-06	271.667	0
-900	0.00122	-867.85	0.00933839	-732	0.00133398	-327.933	5.75142e-05	-732	2.97367e-06	281.768	0
-899	0.00123	-866.85	0.00937964	-728	0.00132321	-326.932	0	-728	3.00445e-06	291.869	0
-898	0.00118	-865.85	0.0085217	-724	0.00128982	-325.931	0	-724	3.07588e-06	301.97	0
-897	0.00121	-864.85	0.0091899	-720	0.00135536	-324.93	5.75142e-05	-720	2.95704e-06	312.071	0
-896	0.00113	-863.85	0.00961063	-716	0.0014562	-323.929	0	-716	2.77285e-06	322.172	0
-895	0.00123	-862.85	0.00883518	-712	0.00136628	-322.928	5.75142e-05	-712	2.93671e-06	332.273	0
-894	0.0012	-861.85	0.00911566	-708	0.0014739	-321.927	0	-708	2.73422e-06	342.374	0
-893	0.00121	-860.85	0.0092394	-704	0.00145415	-320.926	0	-704	2.76216e-06	352.475	0
-892	0.00114	-859.85	0.00942089	-700	0.00136429	-319.925	0	-700	2.91734e-06	362.576	0
-891	0.00122	-858.85	0.00909091	-696	0.00138214	-318.924	5.75142e-05	-696	2.87335e-06	372.677	0
-890	0.00122	-857.85	0.0092724	-692	0.00135425	-317.923	0.000115028	-692	2.91378e-06	382.778	0
-889	0.00127	-856.85	0.0091569	-688	0.00143562	-316.922	0	-688	2.75322e-06	392.879	0
-888	0.00119	-855.85	0.00909091	-684	0.00136414	-315.921	0.000172543	-684	2.87252e-06	402.98	0
-887	0.00127	-854.85	0.0092064	-680	0.00130495	-314.92	0	-680	2.97142e-06	413.081	0
-886	0.00116	-853.85	0.00912391	-676	0.00143098	-313.919	5.75142e-05	-676	2.72846e-06	423.182	0
-885	0.00128	-852.85	0.00900016	-672	0.00143989	-312.918	5.75142e-05	-672	2.70144e-06	433.283	0
-884	0.00123	-851.85	0.00876918	-668	0.00128828	-311.917	0.000115028	-668	2.96822e-06	443.384	0
-883	0.00113	-850.85	0.00895892	-664	0.00138982	-310.916	0	-664	2.76967e-06	453.485	0
-882	0.00118	-849.85	0.00952813	-660	0.0013756	-309.915	0.000172543	-660	2.78463e-06	463.586	0
-881	0.00111	-848.85	0.00982511	-656	0.00129319	-308.914	0.000115028	-656	2.92543e-06	473.687	0
-880	0.00117	-847.85	0.00912391	-652	0.00140817	-307.913	0	-652	2.70418e-06	483.788	0
-879	0.00127	-846.85	0.00926415	-648	0.00136842	-306.912	0	-648	2.76444e-06	493.889	0
-878	0.00116	-845.85	0.00901666	-644	0.00136995	-305.911	0	-644	2.7495e-06	503.99	0
-877	0.0012	-844.85	0.00907441	-640	0.00138433	-304.91	0	-640	2.71085e-06	514.091	0
-876	0.00123	-843.85	0.00948688	-636	0.0013813	-303.909	5.75142e-05	-636	2.70293e-06	524.192	0
-875	0.00121	-842.85	0.00932189	-632	0.00130255	-302.908	0	-632	2.83179e-06	534.293	0
-874	0.0011	-841.85	0.00969312	-628	0.00136448	-301.907	5.75142e-05	-628	2.70524e-06	544.394	0
-873	0.00118	-840.85	0.00919815	-624	0.00151502	-300.906	0.000115028	-624	2.4282e-06	554.495	0
-872	0.00118	-839.85	0.00932189	-620	0.00135851	-299.905	0.000115028	-620	2.68616e-06	564.596	0
-871	0.00118	-838.85	0.00953638	-616	0.00133247	-298.904	0	-616	2.71812e-06	574.697	0
-870	0.00121	-837.85	0.00923115	-612	0.00135283	-297.903	5.75142e-05	-612	2.66823e-06	584.798	0
-869	0.00112	-836.85	0.00916515	-608	0.00130271	-296.902	0.000115028	-608	2.74624e-06	594.899	0
-868	0.00115	-835.85	0.00978386	-604	0.00139918	-295.901	0.000115028	-604	2.56488e-06	605	0
-867	0.00117	-834.85	0.00877743	-600	0.00125774	-294.9	0.000115028	-600	2.80929e-06
-866	0.00116	-833.85	0.00900841	-596	0.00126446	-293.899	0	-596	2.79072e-06
-865	0.00111	-832.85	0.00933839	-592	0.00135347	-292.898	5.75142e-05	-592	2.62666e-06
-864	0.00123	-831.85	0.00926415	-588	0.00128579	-291.897	0.000115028	-588	2.74441e-06
-863	0.00123	-830.85	0.00904141	-584	0.0013454	-290.896	5.75142e-05	-584	2.63575e-06
-862	0.00109	-829.85	0.0092064	-580	0.00131948	-289.895	0.000115028	-580	2.6805e-06
-861	0.00109	-828.85	0.00913216	-576	0.00136839	-288.894	0.000172543	-576	2.59354e-06
-860	0.00126	-827.85	0.0092889	-572	0.00125623	-287.893	0.000115028	-572	2.79487e-06
-859	0.00123	-826.85	0.00926415	-568	0.00125776	-286.892	0	-568	2.7945e-06
-858	0.00124	-825.85	0.00965187	-564	0.00133153	-285.891	0	-564	2.66563e-06
-857	0.00117	-824.85	0.0093054	-560	0.00120861	-284.89	5.75142e-05	-560	2.89442e-06
-856	0.0012	-823.85	0.00943739	-556	0.00135508	-283.889	0.000172543	-556	2.63563e-06
-855	0.00122	-822.85	0.00950338	-552	0.00129113	-282.888	0	-552	2.75736e-06
-854	0.00116	-821.85	0.00864544	-548	0.0013343	-281.887	0	-548	2.68765e-06
-853	0.00122	-820.85	0.00923115	-544	0.0012964	-280.886	0	-544	2.76457e-06
-852	0.00126	-819.85	0.00890942	-540	0.00119395	-279.885	5.75142e-05	-540	2.96358e-06
-851	0.00115	-818.85	0.0092724	-536	0.00127443	-278.884	5.75142e-05	-536	2.82568e-06
-850	0.00111	-817.85	0.00896717	-532	0.00122456	-277.883	5.75142e-05	-532	2.92977e-06
-849	0.00118	-816.85	0.00953638	-528	0.00126927	-276.882	5.75142e-05	-528	2.85862e-06
-848	0.00119	-815.85	0.00989936	-524	0.00137191	-275.881	0.000115028	-524	2.68267e-06
-847	0.0012	-814.85	0.00880218	-520	0.00137895	-274.88	0	-520	2.67823e-06
-846	0.00119	-813.85	0.00896717	-516	0.00128747	-273.879	5.75142e-05	-516	2.85018e-06
-845	0.00122	-812.85	0.0092064	-512	0.00134845	-272.878	0	-512	2.74371e-06
-844	0.00112	-811.85	0.00902491	-508	0.00131219	-271.877	5.75142e-05	-508	2.81285e-06
-843	0.00127	-810.85	0.00914866	-504	0.00119893	-270.876	0.000230057	-504	3.02603e-06
-842	0.00111	-809.85	0.00942914	-500	0.00145491	-269.875	0	-500	2.56097e-06
-841	0.0013	-808.85	0.00905791	-496	0.00134823	-268.874	0	-496	2.74934e-06
-840	0.00117	-807.85	0.0092559	-492	0.00135161	-267.873	5.75142e-05	-492	2.74026e-06
-839	0.0012	-806.85	0.00937139	-488	0.00139242	-266.872	5.75142e-05	-488	2.66271e-06
-838	0.00123	-805.85	0.00940439	-484	0.00136965	-265.871	0	-484	2.69779e-06
-837	0.00119	-804.85	0.00936314	-480	0.00129258	-264.87	0.000345085	-480	2.83132e-06
-836	0.00125	-803.85	0.00897542	-476	0.00136693	-263.869	0.000115028	-476	2.69056e-06
-835	0.00119	-802.85	0.00888467	-472	0.00131477	-262.868	5.75142e-05	-472	2.77864e-06
-834	0.00125	-801.85	0.00867019	-468	0.0013967	-261.867	0	-468	2.62618e-06
-833	0.00113	-800.85	0.00981686	-464	0.001308	-260.866	5.75142e-05	-464	2.77979e-06
-832	0.00125	-799.85	0.00968487	-460	0.0014151	-259.865	0.000115028	-460	2.58402e-06
-831	0.00116	-798.85	0.00900016	-456	0.00125985	-258.864	5.75142e-05	-456	2.85947e-06
-830	0.00125	-797.85	0.00889292	-452	0.00133547	-257.863	5.75142e-05	-452	2.7197e-06
-829	0.0011	-796.85	0.00896717	-448	0.00126978	-256.862	5.75142e-05	-448	2.83859e-06
-828	0.00125	-795.85	0.00933839	-444	0.00129029	-255.861	0.000115028	-444	2.8022e-06
-827	0.0012	-794.85	0.0092394	-440	0.00130362	-254.86	0	-440	2.7803e-06
-826	0.00124	-793.85	0.00951163	-436	0.00133685	-253.859	0.000115028	-436	2.72337e-06
-825	0.00123	-792.85	0.00909091	-432	0.00131218	-252.858	0.000115028	-432	2.77155e-06
-824	0.0012	-791.85	0.00942089	-428	0.00136201	-251.857	0.000172543	-428	2.68585e-06
-823	0.00122	-790.85	0.00901666	-424	0.0013926	-250.856	0	-424	2.63589e-06
-822	0.0012	-789.85	0.00943739	-420	0.00122705	-249.855	5.75142e-05	-420	2.94272e-06
-821	0.0012	-788.85	0.00913216	-416	0.00130637	-248.854	0	-416	2.80367e-06
-820	0.0012	-787.85	0.00887642	-412	0.00129868	-247.853	5.75142e-05	-412	2.82703e-06
-819	0.00124	-786.85	0.00937964	-408	0.00126756	-246.852	0.000172543	-408	2.8956e-06
-818	0.00123	-785.85	0.00898367	-404	0.00124872	-245.851	0.000115028	-404	2.94375e-06
-817	0.00114	-784.85	0.00889292	-400	0.00131656	-244.85	5.75142e-05	-400	2.83245e-06
-816	0.00123	-783.85	0.00918165	-396	0.00136326	-243.849	0.000115028	-396	2.76221e-06
-815	0.00125	-782.85	0.0091569	-392	0.00122458	-242.848	5.75142e-05	-392	3.0353e-06
-814	0.00122	-781.85	0.00899192	-388	0.00120728	-241.847	0.000230057	-388	3.08534e-06
-813	0.00125	-780.85	0.00873618	-384	0.00140943	-240.846	5.75142e-05	-384	2.72684e-06
-812	0.00125	-779.85	0.00859594	-380	0.00124323	-239.845	0	-380	3.05089e-06
-811	0.00127	-778.85	0.00898367	-376	0.00130092	-238.844	5.75142e-05	-376	2.95783e-06
-810	0.00124	-777.85	0.00946213	-372	0.00134789	-237.843	0.000115028	-372	2.88481e-06
-809	0.0012	-776.85	0.00916515	-368	0.00144327	-236.842	0.000172543	-368	2.72339e-06
-808	0.0013	-775.85	0.00921465	-364	0.00141729	-235.841	5.75142e-05	-364	2.78139e-06
-807	0.00122	-774.85	0.00924765	-360	0.00129121	-234.84	0.000115028	-360	3.02637e-06
-806	0.00123	-773.85	0.00909916	-356	0.00129789	-233.839	0.000115028	-356	3.02549e-06
-805	0.00116	-772.85	0.00862894	-352	0.00129477	-232.838	0.000115028	-352	3.04458e-06
-804	0.00125	-771.85	0.00887642	-348	0.00129108	-231.837	0.000230057	-348	3.06609e-06
-803	0.00129	-770.85	0.00918165	-344	0.00134755	-230.836	5.75142e-05	-344	2.97452e-06
-802	0.00125	-769.85	0.00906616	-340	0.00123023	-229.835	5.75142e-05	-340	3.21543e-06
-801	0.00129	-768.85	0.0092724	-336	0.00145271	-228.834	0.000115028	-336	2.81053e-06
-800	0.00127	-767.85	0.00914041	-332	0.00147063	-227.833	0.000172543	-332	2.79229e-06
-799	0.00129	-766.85	0.00900841	-328	0.00140963	-226.832	0.000115028	-328	2.91893e-06
-798	0.00127	-765.85	0.00928065	-324	0.00126392	-225.831	0.000230057	-324	3.21275e-06
-797	0.00124	-764.85	0.00878568	-320	0.00129709	-224.83	0.000172543	-320	3.16685e-06
-796	0.00125	-763.85	0.00914041	-316	0.00127539	-223.829	5.75142e-05	-316	3.23061e-06
-795	0.00122	-762.85	0.00897542	-312	0.00138983	-222.828	0.000115028	-312	3.03371e-06
-794	0.00125	-761.85	0.0092559	-308	0.00138895	-221.827	5.75142e-05	-308	3.06084e-06
-793	0.00132	-760.85	0.00936314	-304	0.00132965	-220.826	0	-304	3.20327e-06
-792	0.0013	-759.85	0.0092724	-300	0.00138515	-219.825	0.000172543	-300	3.12653e-06
-791	0.00124	-758.85	0.00904966	-296	0.00138346	-218.824	0	-296	3.16399e-06
-790	0.00125	-757.85	0.00950338	-292	0.00135765	-217.823	0.000172543	-292	3.25312e-06
-789	0.00132	-756.85	0.00914041	-288	0.00130612	-216.822	5.75142e-05	-288	3.40064e-06
-788	0.00124	-755.85	0.00949513	-284	0.00132341	-215.821	5.75142e-05	-284	3.41818e-06
-787	0.00121	-754.85	0.00911566	-280	0.00124408	-214.82	0.000115028	-280	3.64167e-06
-786	0.00122	-753.85	0.00931364	-276	0.00131131	-213.819	0.000230057	-276	3.57262e-06
-785	0.00126	-752.85	0.00953638	-272	0.00132825	-212.818	0.000230057	-272	3.61612e-06
-784	0.00124	-751.85	0.00958588	-268	0.00129006	-211.817	0.000115028	-268	3.78478e-06
-783	0.00124	-750.85	0.00940439	-264	0.00132669	-210.816	0.000115028	-264	3.80649e-06
-782	0.00133	-749.85	0.0093054	-260	0.00127338	-209.815	0.000115028	-260	4.03332e-06
-781	0.00124	-748.85	0.00894242	-256	0.00135153	-208.814	0.000115028	-256	3.98782e-06
-780	0.00125	-747.85	0.00940439	-252	0.00124805	-207.813	0.000172543	-252	4.35906e-06
-779	0.00119	-746.85	0.00950338	-248	0.00120626	-206.812	0	-248	4.61734e-06
-778	0.00129	-745.85	0.00914866	-244	0.00134933	-205.811	0.000115028	-244	4.46463e-06
-777	0.00133	-744.85	0.00947863	-240	0.00123533	-204.81	5.75142e-05	-240	4.93461e-06
-776	0.00119	-743.85	0.00884343	-236	0.00122676	-203.809	0.000172543	-236	5.18433e-06
-775	0.0012	-742.85	0.00907441	-232	0.00132326	-202.808	0.000345085	-232	5.19859e-06
-774	0.00134	-741.85	0.00890117	-228	0.00125799	-201.807	0.000172543	-228	5.64788e-06
-773	0.0013	-740.85	0.0084392	-224	0.00137542	-200.806	0.000172543	-224	5.66039e-06
-772	0.00127	-739.85	0.00895892	-220	0.00127405	-199.805	5.75142e-05	-220	6.28692e-06
-771	0.00127	-738.85	0.00909916	-216	0.00118579	-198.804	0.000230057	-216	6.94712e-06
-770	0.00119	-737.85	0.00910741	-212	0.0013269	-197.803	0.000115028	-212	7.00813e-06
-769	0.00132	-736.85	0.00877743	-208	0.00122135	-196.802	0.000172543	-208	7.85278e-06
-768	0.0013	-735.85	0.00904141	-204	0.00130915	-195.801	0.000230057	-204	8.19052e-06
-767	0.00131	-734.85	0.00929715	-200	0.00136716	-194.8	0.000230057	-200	8.69595e-06
-766	0.00122	-733.85	0.00865369	-196	0.00132312	-193.799	0.000230057	-196	9.63496e-06
-765	0.00114	-732.85	0.00970137	-192	0.00131956	-192.798	0.000230057	-192	1.05728e-05
-764	0.00129	-731.85	0.0092229	-188	0.00145629	-191.797	0.000287571	-188	1.1152e-05
-763	0.00122	-730.85	0.00909916	-184	0.00139863	-190.796	0.000172543	-184	1.26227e-05
-762	0.00134	-729.85	0.00885167	-180	0.00136421	-189.795	0.000345085	-180	1.42641e-05
-761	0.00124	-728.85	0.00932189	-176	0.00140374	-188.794	0.000287571	-176	1.59052e-05
-760	0.00118	-727.85	0.00963537	-172	0.00139029	-187.793	0.000115028	-172	1.81588e-05
-759	0.00124	-726.85	0.00919815	-168	0.00131394	-186.792	0.000115028	-168	2.12355e-05
-758	0.00122	-725.85	0.00957763	-164	0.00135533	-185.791	0.000345085	-164	2.43849e-05
-757	0.00117	-724.85	0.00971787	-160	0.00130904	-184.79	0.000172543	-160	2.88617e-05
-756	0.00113	-723.85	0.00937964	-156	0.00111448	-183.789	5.75142e-05	-156	3.54648e-05
-755	0.0013	-722.85	0.00883518	-152	0.00105567	-182.788	5.75142e-05	-152	4.28487e-05
-754	0.00128	-721.85	0.00904141	-148	0.000975987	-181.787	5.75142e-05	-148	5.25003e-05
-753	0.0012	-720.85	0.00911566	-144	0.000942799	-180.786	0.000230057	-144	6.45928e-05
-752	0.00119	-719.85	0.00957763	-140	0.000728467	-179.785	0	-140	8.22e-05
-751	0.00129	-718.85	0.00926415	-136	0.000558681	-178.784	5.75142e-05	-136	0.000104826
-750	0.00136	-717.85	0.00963537	-132	0.00040348	-177.783	0.000115028	-132	0.000134591
-749	0.00125	-716.85	0.00926415	-128	0.000240091	-176.782	0.000287571	-128	0.000174353
-748	0.0012	-715.85	0.00906616	-124	0.000193085	-175.781	0.000172543	-124	0.000225633
-747	0.00123	-714.85	0.0092064	-120	8.51287e-05	-174.78	0.000287571	-120	0.000295682
-746	0.00125	-713.85	0.0091569	-116	2.48564e-05	-173.779	0.000115028	-116	0.000388933
-745	0.00116	-712.85	0.00987461	-112	6.53538e-06	-172.778	5.75142e-05	-112	0.000513548
-744	0.00118	-711.85	0.00885167	-108	3.40516e-06	-171.777	5.75142e-05	-108	0.000681002
-743	0.00116	-710.85	0.00961063	-104	1.42264e-05	-170.776	0.000230057	-104	0.000905833
-742	0.00127	-709.85	0.0100478	-100	5.59555e-05	-169.775	0.000230057	-100	0.00120636
-741	0.00127	-708.85	0.00945389	-96	0.000110224	-168.774	0.000345085	-96	0.00160768
-740	0.00122	-707.85	0.00958588	-92	0.000113655	-167.773	0.000230057	-92	0.00214437
-739	0.00122	-706.85	0.00961063	-88	0.000102019	-166.772	0.000287571	-88	0.00285539
-738	0.0012	-705.85	0.00951988	-84	7.10407e-05	-165.771	0.000172543	-84	0.00379133
-737	0.00123	-704.85	0.00955288	-80	2.34964e-05	-164.77	0.000172543	-80	0.00501425
-736	0.00122	-703.85	0.00898367	-76	1.50594e-05	-163.769	0.0004026	-76	0.00659531
-735	0.00129	-702.85	0.00977561	-72	6.02056e-06	-162.768	0.000172543	-72	0.00862867
-734	0.00131	-701.85	0.0099571	-68	6.24344e-05	-161.767	0.000115028	-68	0.0112159
-733	0.0012	-700.85	0.00967662	-64	0.000259289	-160.766	0.000172543	-64	0.0144738
-732	0.00118	-699.85	0.00952813	-60	0.00064767	-159.765	0.000287571	-60	0.0185392
-731	0.00117	-698.85	0.0099901	-56	0.00100343	-158.764	0.000172543	-56	0.0236161
-730	0.00119	-697.85	0.00973437	-52	0.00176016	-157.763	0.000287571	-52	0.0298297
-729	0.00113	-696.85	0.00940439	-48	0.00275101	-156.762	0.000345085	-48	0.0374241
-728	0.00116	-695.85	0.0092889	-44	0.00408956	-155.761	0.000115028	-44	0.0466218
-727	0.00118	-694.85	0.00929715	-40	0.00569659	-154.76	0.000230057	-40	0.0577162
-726	0.00115	-693.85	0.00962712	-36	0.00788758	-153.759	0.000172543	-36	0.0709284
-725	0.00126	-692.85	0.00974262	-32	0.00998531	-152.758	0.000460114	-32	0.0867934
-724	0.00109	-691.85	0.00935489	-28	0.0129393	-151.757	5.75142e-05	-28	0.10539
-723	0.0012	-690.85	0.0092889	-24	0.0162432	-150.756	0.000172543	-24	0.127265
-722	0.00107	-689.85	0.00939614	-20	0.0202721	-149.755	0.000230057	-20	0.152679
-721	0.00114	-688.85	0.00899192	-16	0.0251031	-148.754	0.000345085	-16	0.181988
-720	0.00111	-687.85	0.00939614	-12	0.0304296	-147.753	0.0004026	-12	0.215724
-719	0.00131	-686.85	0.0102458	-8	0.0371849	-146.752	0.000287571	-8	0.253768
-718	0.00125	-685.85	0.00972612	-4	0.0446911	-145.751	0.000172543	-4	0.296749
-717	0.00107	-684.85	0.00944564	0	0.0544723	-144.75	0.000287571	0	0.343934
-716	0.00119	-683.85	0.0100478	4	0.0665238	-143.749	0.000287571	4	0.395248
-715	0.00111	-682.85	0.00938789	8	0.0792481	-142.748	0.000345085	8	0.451646
-714	0.00115	-681.85	0.00923115	12	0.0954281	-141.747	0.000517628	12	0.510809
-713	0.00124	-680.85	0.0092064	16	0.11463	-140.746	0.000230057	16	0.572362
-712	0.00112	-679.85	0.00904966	20	0.135969	-139.745	0.000460114	20	0.6362
-711	0.00118	-678.85	0.00958588	24	0.161064	-138.744	0.000172543	24	0.699878
-710	0.00116	-677.85	0.00959413	28	0.19047	-137.743	0.0004026	28	0.761489
-709	0.00111	-676.85	0.00977561	32	0.224672	-136.742	5.75142e-05	32	0.818934
-708	0.0012	-675.85	0.00926415	36	0.261621	-135.741	0.000460114	36	0.872523
-707	0.00114	-674.85	0.00914866	40	0.304398	-134.74	0.000287571	40	0.917382
-706	0.00113	-673.85	0.00956113	44	0.348769	-133.739	0.0004026	44	0.956146
-705	0.00109	-672.85	0.00960238	48	0.401234	-132.738	0.000172543	48	0.980271
-704	0.00123	-671.85	0.00929715	52	0.452753	-131.737	0.000460114	52	0.998005
-703	0.00113	-670.85	0.0102871	56	0.510905	-130.736	0.000690171	56	1
-702	0.00115	-669.85	0.0100066	60	0.566626	-129.735	0.000345085	60	0.995294
-701	0.00108	-668.85	0.00937139	64	0.624484	-128.734	0.000345085	64	0.978426
-700	0.00115	-667.85	0.00964362	68	0.682253	-127.733	0.0004026	68	0.95168
-699	0.00117	-666.85	0.00981686	72	0.73703	-126.732	0.0004026	72	0.918292
-698	0.00116	-665.85	0.00948688	76	0.791329	-125.731	0.000345085	76	0.876042
-697	0.00103	-664.85	0.00967662	80	0.836465	-124.73	0.000287571	80	0.834371
-696	0.00117	-663.85	0.00940439	84	0.880237	-123.729	0.000517628	84	0.786041
-695	0.00106	-662.85	0.00951988	88	0.913481	-122.728	0.000575142	88	0.740725
-694	0.00112	-661.85	0.00937139	92	0.94402	-121.727	0.000345085	92	0.691669
-693	0.00122	-660.85	0.00880218	96	0.968603	-120.726	0.000345085	96	0.642784
-692	0.00113	-659.85	0.00951988	100	0.985387	-119.725	0.000632657	100	0.596365
-691	0.00117	-658.85	0.00933014	104	0.993693	-118.724	0.000632657	104	0.553469
-690	0.00111	-657.85	0.00950338	108	1	-117.723	0.000747685	108	0.50941
-689	0.00108	-656.85	0.00952813	112	0.996767	-116.722	0.000575142	112	0.470694
-688	0.00121	-655.85	0.00969312	116	0.990737	-115.721	0.000632657	116	0.432546
-687	0.00113	-654.85	0.0101716	120	0.982067	-114.72	0.000287571	120	0.395418
-686	0.00113	-653.85	0.00975087	124	0.968628	-113.719	0.000287571	124	0.361165
-685	0.00119	-652.85	0.00966012	128	0.957704	-112.718	0.0004026	128	0.325396
-684	0.00116	-651.85	0.00946213	132	0.940495	-111.717	0.000575142	132	0.294047
-683	0.00122	-650.85	0.00848045	136	0.925037	-110.716	0.000345085	136	0.262436
-682	0.00114	-649.85	0.00953638	140	0.910336	-109.715	0.000862714	140	0.231591
-681	0.00116	-648.85	0.00908266	144	0.891397	-108.714	0.000517628	144	0.204316
-680	0.00109	-647.85	0.00923115	148	0.874428	-107.713	0.000632657	148	0.177559
-679	0.00118	-646.85	0.00957763	152	0.859703	-106.712	0.000517628	152	0.151574
-678	0.00111	-645.85	0.00948688	156	0.840572	-105.711	0.000575142	156	0.129325
-677	0.00127	-644.85	0.00956938	160	0.82024	-104.71	0.000977742	160	0.109325
-676	0.00118	-643.85	0.00898367	164	0.800482	-103.709	0.000632657	164	0.0909501
-675	0.00118	-642.85	0.00944564	168	0.779713	-102.708	0.00109277	168	0.0747646
-674	0.00117	-641.85	0.00954463	172	0.755089	-101.707	0.000920228	172	0.0614528
-673	0.00105	-640.85	0.00934664	176	0.731897	-100.706	0.000690171	176	0.0493929
-672	0.00123	-639.85	0.00940439	180	0.704405	-99.7047	0.00126531	180	0.0399012
-671	0.0012	-638.85	0.00958588	184	0.67357	-98.7037	0.00115028	184	0.0324176
-670	0.00112	-637.85	0.0103036	188	0.645203	-97.7027	0.00103526	188	0.0256363
-669	0.00109	-636.85	0.00983336	192	0.610426	-96.7017	0.00109277	192	0.021002
-668	0.00109	-635.85	0.00956938	196	0.574647	-95.7007	0.000977742	196	0.0173311
-667	0.00112	-634.85	0.00928065	200	0.541792	-94.6997	0.00132283	200	0.0139859
-666	0.00107	-633.85	0.0092559	204	0.502701	-93.6987	0.000632657	204	0.012065
-665	0.00109	-632.85	0.0092229	208	0.464869	-92.6977	0.00212803	208	0.0104783
-664	0.00116	-631.85	0.00914866	212	0.43031	-91.6967	0.00218554	212	0.0089815
-663	0.00118	-630.85	0.00957763	216	0.395068	-90.6957	0.00172543	216	0.0079617
-662	0.00114	-629.85	0.00904141	220	0.361133	-89.6947	0.0024156	220	0.00716385
-661	0.00114	-628.85	0.0093054	224	0.330332	-88.6937	0.00149537	224	0.00639536
-660	0.00116	-627.85	0.00947863	228	0.303364	-87.6927	0.00230057	228	0.00559289
-659	0.00119	-626.85	0.00949513	232	0.276726	-86.6917	0.00218554	232	0.00502945
-658	0.00117	-625.85	0.00959413	236	0.25299	-85.6907	0.00270317	236	0.00447346
-657	0.00113	-624.85	0.00946213	240	0.233135	-84.6897	0.00184046	240	0.00385073
-656	0.00107	-623.85	0.00951163	244	0.213644	-83.6887	0.00212803	244	0.00339291
-655	0.00105	-622.85	0.00901666	248	0.19785	-82.6877	0.00310577	248	0.00286808
-654	0.00113	-621.85	0.00904966	252	0.182987	-81.6867	0.00310577	252	0.00243856
-653	0.00122	-620.85	0.00888467	256	0.171569	-80.6857	0.00339334	256	0.00195985
-652	0.00115	-619.85	0.00947863	260	0.158423	-79.6847	0.00356588	260	0.00167728
-651	0.00111	-618.85	0.00950338	264	0.147199	-78.6837	0.00460114	264	0.00139667
-650	0.00111	-617.85	0.00928065	268	0.138742	-77.6827	0.00345085	268	0.00108872
-649	0.00118	-616.85	0.00969312	272	0.12943	-76.6817	0.004026	272	0.000884484
-648	0.00113	-615.85	0.00957763	276	0.120175	-75.6807	0.00448611	276	0.000732176
-647	0.00111	-614.85	0.00961887	280	0.112579	-74.6797	0.00494622	280	0.000577755
-646	0.00116	-613.85	0.00908266	284	0.105367	-73.6787	0.00546385	284	0.000455078
-645	0.00118	-612.85	0.00911566	288	0.0975207	-72.6777	0.00661414	288	0.000379168
-644	0.00112	-611.85	0.00953638	292	0.0895486	-71.6767	0.00741934	292	0.000329563
-643	0.0012	-610.85	0.00941264	296	0.0803872	-70.6757	0.00632657	296	0.000321718
-642	0.00112	-609.85	0.0092724	300	0.0736681	-69.6747	0.00672917	300	0.000282971
-641	0.00117	-608.85	0.00963537	304	0.0662639	-68.6737	0.00782194	304	0.000272052
-640	0.00114	-607.85	0.00912391	308	0.060181	-67.6727	0.00724679	308	0.000250871
-639	0.0012	-606.85	0.00936314	312	0.0528698	-66.6717	0.00856962	312	0.000263223
-638	0.00117	-605.85	0.00914866	316	0.0479693	-65.6707	0.00897222	316	0.000244724
-637	0.00115	-604.85	0.00919815	320	0.0426705	-64.6697	0.00845459	320	0.000243471
-636	0.00114	-603.85	0.00976737	324	0.0382517	-63.6687	0.0108127	324	0.000236591
-635	0.00118	-602.85	0.00971787	328	0.0340475	-62.6677	0.0109277	328	0.000234509
-634	0.00118	-601.85	0.00895067	332	0.0315589	-61.6667	0.0119054	332	0.000211858
-633	0.00118	-600.85	0.0092724	336	0.0275975	-60.6657	0.0122505	336	0.000219546
-632	0.00107	-599.85	0.00984986	340	0.0255775	-59.6647	0.011963	340	0.000201989
-631	0.00121	-598.85	0.00904966	344	0.0243491	-58.6637	0.0144936	344	0.000177993
-630	0.00112	-597.85	0.00890942	348	0.0226074	-57.6627	0.0164491	348	0.000166179
-629	0.00113	-596.85	0.00936314	352	0.0210212	-56.6617	0.0161615	352	0.000155605
-628	0.00109	-595.85	0.00885167	356	0.02021	-55.6607	0.0160465	356	0.000137665
-627	0.00117	-594.85	0.0092229	360	0.0199139	-54.6597	0.0188647	360	0.000116444
-626	0.00124	-593.85	0.0092229	364	0.0190703	-53.6587	0.0175994	364	0.000104267
-625	0.00117	-592.85	0.00900016	368	0.0187213	-52.6577	0.0209927	368	8.86017e-05
-624	0.00126	-591.85	0.00928065	372	0.0185512	-51.6567	0.0216254	372	7.32389e-05
-623	0.0012	-590.85	0.00989936	376	0.0184465	-50.6557	0.0234658	376	5.93044e-05
-622	0.00114	-589.85	0.00931364	380	0.0178131	-49.6547	0.0257664	380	5.12801e-05
-621	0.00116	-588.85	0.00938789	384	0.0171255	-48.6537	0.0270892	384	4.45897e-05
-620	0.00117	-587.85	0.00879393	388	0.017005	-47.6527	0.0270317	388	3.49524e-05
-619	0.0011	-586.85	0.00960238	392	0.0163875	-46.6517	0.0310002	392	2.96531e-05
-618	0.0012	-585.85	0.0093054	396	0.0154268	-45.6507	0.0340484	396	2.7005e-05
-617	0.00109	-584.85	0.00933839	400	0.0146668	-44.6496	0.0349687	400	2.37408e-05
-616	0.00115	-583.85	0.00947863	404	0.0136462	-43.6486	0.0361765	404	2.23533e-05
-615	0.0012	-582.85	0.00924765	408	0.0127925	-42.6476	0.0384195	408	2.0552e-05
-614	0.00111	-581.85	0.00898367	412	0.0118329	-41.6466	0.0418128	412	1.97198e-05
-613	0.00114	-580.85	0.00878568	416	0.0107404	-40.6456	0.0435958	416	1.9952e-05
-612	0.00118	-579.85	0.00942914	420	0.00933265	-39.6446	0.0449186	420	2.22116e-05
-611	0.00109	-578.85	0.00946213	424	0.00857911	-38.6436	0.05044	424	2.16381e-05
-610	0.00119	-577.85	0.00904966	428	0.00811401	-37.6426	0.0513027	428	2.00866e-05
-609	0.00118	-576.85	0.00914041	432	0.00728629	-36.6416	0.0517628	432	2.0763e-05
-608	0.00114	-575.85	0.00887642	436	0.00621773	-35.6406	0.0569966	436	2.31183e-05
-607	0.00111	-574.85	0.00900841	440	0.00557414	-34.6396	0.0602174	440	2.37294e-05
-606	0.00112	-573.85	0.00894242	444	0.00526893	-33.6386	0.0641284	444	2.29444e-05
-605	0.00118	-572.85	0.00913216	448	0.00471817	-32.6376	0.0719503	448	2.38003e-05
-604	0.00124	-571.85	0.00903316	452	0.00440828	-31.6366	0.0719503	452	2.36908e-05
-603	0.00122	-570.85	0.00924765	456	0.0041738	-30.6356	0.074596	456	2.34411e-05
-602	0.00118	-569.85	0.00890117	460	0.00409988	-29.6346	0.0785644	460	2.25611e-05
-601	0.00111	-568.85	0.00957763	464	0.00416237	-28.6336	0.0816127	464	2.11596e-05
-600	0.00114	-567.85	0.00929715	468	0.00419401	-27.6326	0.0878818	468	2.0054e-05
-599	0.00116	-566.85	0.00895067	472	0.0040131	-26.6316	0.0919653	472	2.00636e-05
-598	0.0012	-565.85	0.00888467	476	0.00406578	-25.6306	0.0986369	476	1.89792e-05
-597	0.0012	-564.85	0.00891767	480	0.00427352	-24.6296	0.104618	480	1.7219e-05
-596	0.00111	-563.85	0.00900016	484	0.00429622	-23.6286	0.110025	484	1.63305e-05
-595	0.00107	-562.85	0.00907441	488	0.00446621	-22.6276	0.115891	488	1.48073e-05
-594	0.00111	-561.85	0.00916515	492	0.00460595	-21.6266	0.121643	492	1.3439e-05
-593	0.0012	-560.85	0.00905791	496	0.00445008	-20.6256	0.126991	496	1.32418e-05
-592	0.0012	-559.85	0.0092559	500	0.00451903	-19.6246	0.129234	500	1.21366e-05
-591	0.00115	-558.85	0.00887642	504	0.00465457	-18.6236	0.13999	504	1.08054e-05
-590	0.00118	-557.85	0.00928065	508	0.00463856	-17.6226	0.147639	508	1.00421e-05
-589	0.0012	-556.85	0.00937964	512	0.00469977	-16.6216	0.153103	512	9.03424e-06
-588	0.00114	-555.85	0.00923115	516	0.00440066	-15.6206	0.160522	516	9.22776e-06
-587	0.00116	-554.85	0.00824946	520	0.00426534	-14.6196	0.169897	520	8.8888e-06
-586	0.00112	-553.85	0.00886817	524	0.00412558	-13.6186	0.176051	524	8.58737e-06
-585	0.0012	-552.85	0.00909916	528	0.00400789	-12.6176	0.186116	528	8.24852e-06
-584	0.0012	-551.85	0.00881868	532	0.00373437	-11.6166	0.185023	532	8.43746e-06
-583	0.00122	-550.85	0.00872793	536	0.0035766	-10.6156	0.197159	536	8.30519e-06
-582	0.00128	-549.85	0.00868669	540	0.00336638	-9.61461	0.21286	540	8.38784e-06
-581	0.00116	-548.85	0.00881043	544	0.00322634	-8.61361	0.215276	544	8.30319e-06
-580	0.00119	-547.85	0.00899192	548	0.00287065	-7.61261	0.233278	548	8.96492e-06
-579	0.00119	-546.85	0.00929715	552	0.00284206	-6.61161	0.242883	552	8.63391e-06
-578	0.00122	-545.85	0.00892592	556	0.00294184	-5.61061	0.247771	556	7.96387e-06
-577	0.00132	-544.85	0.00954463	560	0.00262703	-4.60961	0.260137	560	8.64687e-06
-576	0.00126	-543.85	0.00900016	564	0.00235252	-3.60861	0.271237	564	9.27624e-06
-575	0.00122	-542.85	0.00897542	568	0.0024732	-2.60761	0.281935	568	8.66361e-06
-574	0.00121	-541.85	0.00841445	572	0.00240852	-1.60661	0.290677	572	8.69656e-06
-573	0.00111	-540.85	0.00937139	576	0.00222369	-0.605606	0.307529	576	9.15552e-06
-572	0.00118	-539.85	0.00894242	580	0.00247165	0.395395	0.318744	580	8.24486e-06
-571	0.00115	-538.85	0.00860419	584	0.00233084	1.3964	0.329211	584	8.59784e-06
-570	0.00128	-537.85	0.00937964	588	0.00221904	2.3974	0.339737	588	8.87866e-06
-569	0.00117	-536.85	0.00903316	592	0.00224722	3.3984	0.345143	592	8.71754e-06
-568	0.00116	-535.85	0.0092724	596	0.00258397	4.3994	0.366021	596	7.60574e-06
-567	0.00117	-534.85	0.0092064	600	0.00228019	5.4004	0.382355	600	8.47938e-06
-566	0.00114	-533.85	0.00904141	604	0.0024611	6.4014	0.388164	604	7.8471e-06
-565	0.00122	-532.85	0.00913216	608	0.00254288	7.4024	0.405188	608	7.52754e-06
-564	0.00124	-531.85	0.00912391	612	0.00249952	8.4034	0.413872	612	7.58006e-06
-563	0.0011	-530.85	0.00908266	616	0.00240362	9.4044	0.429459	616	7.78749e-06
-562	0.00119	-529.85	0.0091899	620	0.00233371	10.4054	0.447173	620	7.91596e-06
-561	0.00117	-528.85	0.00914041	624	0.00233351	11.4064	0.455455	624	7.83087e-06
-560	0.00112	-527.85	0.00945389	628	0.00231881	12.4074	0.472594	628	7.79012e-06
-559	0.00116	-526.85	0.00918165	632	0.00237276	13.4084	0.494852	632	7.54154e-06
-558	0.00115	-525.85	0.00924765	636	0.00237515	14.4094	0.508541	636	7.44768e-06
-557	0.00112	-524.85	0.00905791	640	0.00228774	15.4104	0.526485	640	7.61951e-06
-556	0.00124	-523.85	0.00899192	644	0.0024771	16.4114	0.544315	644	6.97091e-06
-555	0.00108	-522.85	0.00926415	648	0.0023786	17.4124	0.543049	648	7.16266e-06
-554	0.00113	-521.85	0.00975912	652	0.00225397	18.4134	0.567723	652	7.43157e-06
-553	0.0012	-520.85	0.0085382	656	0.00232654	19.4144	0.575948	656	7.11796e-06
-552	0.00121	-519.85	0.00855469	660	0.0023476	20.4154	0.60781	660	6.95584e-06
-551	0.00125	-518.85	0.00945389	664	0.00237304	21.4164	0.61776	664	6.78002e-06
-550	0.00113	-517.85	0.00929715	668	0.00222533	22.4174	0.637718	668	7.0973e-06
-549	0.00121	-516.85	0.00905791	672	0.00240523	23.4184	0.638926	672	6.47798e-06
-548	0.00125	-515.85	0.00894242	676	0.0023941	24.4194	0.65802	676	6.39981e-06
-547	0.00124	-514.85	0.00928065	680	0.00237042	25.4204	0.665555	680	6.35397e-06
-546	0.00114	-513.85	0.00931364	684	0.00246332	26.4214	0.699776	684	5.99229e-06
-545	0.00124	-512.85	0.00903316	688	0.00248654	27.4224	0.705642	688	5.82438e-06
-544	0.00125	-511.85	0.00876093	692	0.00233975	28.4234	0.722436	692	6.11348e-06
-543	0.00121	-510.85	0.00943739	696	0.00232921	29.4244	0.733479	696	6.04918e-06
-542	0.00111	-509.85	0.00926415	700	0.00212005	30.4254	0.742854	700	6.54212e-06
-541	0.0012	-508.85	0.00928065	704	0.00211555	31.4264	0.758268	704	6.4943e-06
-540	0.00113	-507.85	0.00904966	708	0.00211872	32.4274	0.779836	708	6.4481e-06
-539	0.00112	-506.85	0.00951163	712	0.00203059	33.4284	0.7876	712	6.68141e-06
-538	0.00122	-505.85	0.00906616	716	0.00202499	34.4294	0.804279	716	6.71123e-06
-537	0.00114	-504.85	0.00890117	720	0.00186263	35.4304	0.822856	720	7.22173e-06
-536	0.00118	-503.85	0.00934664	724	0.00187213	36.4314	0.82809	724	7.26933e-06
-535	0.00118	-502.85	0.0092394	728	0.00173503	37.4324	0.841548	728	7.78811e-06
-534	0.00117	-501.85	0.0091569	732	0.00169065	38.4334	0.855754	732	8.06799e-06
-533	0.00122	-500.85	0.00907441	736	0.00171332	39.4344	0.874389	736	8.17267e-06
-532	0.00111	-499.85	0.00914866	740	0.00168009	40.4354	0.872951	740	8.48041e-06
-531	0.00118	-498.85	0.0092394	744	0.00172365	41.4364	0.894346	744	8.56849e-06
-530	0.0012	-497.85	0.00912391	748	0.0016577	42.4374	0.909703	748	9.02775e-06
-529	0.00119	-496.85	0.00999835	752	0.00168057	43.4384	0.906827	752	9.21282e-06
-528	0.00111	-495.85	0.0093054	756	0.00177567	44.4394	0.921493	756	9.16246e-06
-527	0.00118	-494.85	0.00970137	760	0.00191072	45.4404	0.937942	760	8.97568e-06
-526	0.00112	-493.85	0.00935489	764	0.00192796	46.4414	0.93012	764	9.16263e-06
-525	0.0012	-492.85	0.00926415	768	0.00205445	47.4424	0.95117	768	8.97242e-06
-524	0.00119	-491.85	0.0092889	772	0.00200137	48.4434	0.958992	772	9.35057e-06
-523	0.00127	-490.85	0.00950338	776	0.00207865	49.4444	0.964859	776	9.27181e-06
-522	0.00114	-489.85	0.00938789	780	0.00238193	50.4454	0.97061	780	8.43327e-06
-521	0.00112	-488.85	0.00906616	784	0.00220683	51.4464	0.952321	784	9.11114e-06
-520	0.00122	-487.85	0.00910741	788	0.00236283	52.4474	0.970323	788	8.68604e-06
-519	0.00112	-486.85	0.00923115	792	0.00248071	53.4484	0.978835	792	8.36073e-06
-518	0.00115	-485.85	0.00896717	796	0.00246348	54.4494	0.99166	796	8.43556e-06
-517	0.00111	-484.85	0.00912391	800	0.00263745	55.4505	0.986887	800	7.88797e-06
-516	0.00114	-483.85	0.00905791	804	0.00251255	56.4515	0.992696	804	8.24652e-06
-515	0.00117	-482.85	0.00980036	808	0.00282249	57.4525	0.983608	808	7.26185e-06
-514	0.00115	-481.85	0.00955288	812	0.00261295	58.4535	0.987864	812	7.8343e-06
-513	0.00112	-480.85	0.00862069	816	0.00260478	59.4545	0.989705	816	7.80017e-06
-512	0.00118	-479.85	0.00918165	820	0.00240246	60.4555	0.998965	820	8.37221e-06
-511	0.00109	-478.85	0.0092559	824	0.00264019	61.4565	1	824	7.59821e-06
-510	0.00121	-477.85	0.00912391	828	0.00227205	62.4575	0.990855	828	8.71996e-06
-509	0.00106	-476.85	0.00954463	832	0.00209899	63.4585	0.990165	832	9.28777e-06
-508	0.00116	-475.85	0.00951988	836	0.00232394	64.4595	0.983493	836	8.58702e-06
-507	0.0011	-474.85	0.0092064	840	0.00222454	65.4605	0.977109	840	8.97049e-06
-506	0.00109	-473.85	0.00919815	844	0.00198953	66.4615	0.974464	844	9.85331e-06
-505	0.00117	-472.85	0.00890942	848	0.00202016	67.4625	0.967562	848	9.88189e-06
-504	0.00101	-471.85	0.00885167	852	0.00193795	68.4635	0.978777	852	1.03336e-05
-503	0.00122	-470.85	0.00936314	856	0.00189735	69.4645	0.967562	856	1.0675e-05
-502	0.00119	-469.85	0.00935489	860	0.00208634	70.4655	0.960545	860	1.02277e-05
-501	0.00119	-468.85	0.00958588	864	0.00213058	71.4665	0.942888	864	1.0303e-05
-500	0.00121	-467.85	0.00871143	868	0.00196313	72.4675	0.940588	868	1.11423e-05
-499	0.00115	-466.85	0.00879393	872	0.00212487	73.4685	0.929257	872	1.08049e-05
-498	0.00114	-465.85	0.00911566	876	0.00217824	74.4695	0.919077	876	1.08538e-05
-497	0.00109	-464.85	0.00898367	880	0.00241071	75.4705	0.914131	880	1.02576e-05
-496	0.00115	-463.85	0.00940439	884	0.00223433	76.4715	0.906079	884	1.10998e-05
-495	0.00118	-462.85	0.00902491	888	0.00235956	77.4725	0.894749	888	1.08493e-05
-494	0.0012	-461.85	0.00891767	892	0.00232281	78.4735	0.881578	892	1.11676e-05
-493	0.00107	-460.85	0.00951988	896	0.00242761	79.4745	0.878702	896	1.09564e-05
-492	0.00114	-459.85	0.00901666	900	0.00242155	80.4755	0.865704	900	1.11282e-05
-491	0.00118	-458.85	0.00956113	904	0.00251534	81.4765	0.854777	904	1.09196e-05
-490	0.00117	-457.85	0.00931364	908	0.00253669	82.4775	0.840801	908	1.09531e-05
-489	0.00104	-456.85	0.00893417	912	0.00263735	83.4785	0.83712	912	1.0683e-05
-488	0.00119	-455.85	0.00904141	916	0.00264582	84.4795	0.810433	916	1.07246e-05
-487	0.00114	-454.85	0.00943739	920	0.00266258	85.4805	0.81653	920	1.07208e-05
-486	0.00105	-453.85	0.00932189	924	0.00258722	86.4815	0.803014	924	1.10348e-05
-485	0.00116	-452.85	0.00918165	928	0.00256039	87.4825	0.784897	928	1.11659e-05
-484	0.00119	-451.85	0.00906616	932	0.00272071	88.4835	0.767873	932	1.06143e-05
-483	0.00112	-450.85	0.0092064	936	0.00280671	89.4845	0.757462	936	1.03285e-05
-482	0.00113	-449.85	0.00963537	940	0.00260169	90.4855	0.743084	940	1.10723e-05
-481	0.00118	-448.85	0.00926415	944	0.00268846	91.4865	0.733709	944	1.0772e-05
-480	0.00112	-447.85	0.00900016	948	0.00267238	92.4875	0.728418	948	1.08438e-05
-479	0.00111	-446.85	0.00902491	952	0.00255944	93.4885	0.704032	952	1.12726e-05
-478	0.00105	-445.85	0.00898367	956	0.00244185	94.4895	0.691034	956	1.17346e-05
-477	0.00119	-444.85	0.00965187	960	0.00266094	95.4905	0.686893	960	1.09653e-05
-476	0.00118	-443.85	0.00912391	964	0.00245869	96.4915	0.67631	964	1.17493e-05
-475	0.00108	-442.85	0.00906616	968	0.00263853	97.4925	0.660148	968	1.11328e-05
-474	0.0012	-441.85	0.00911566	972	0.00273076	98.4935	0.64761	972	1.08478e-05
-473	0.00118	-440.85	0.00941264	976	0.00240278	99.4945	0.63582	976	1.21102e-05
-472	0.00114	-439.85	0.00892592	980	0.00253978	100.495	0.619256	980	1.16508e-05
-471	0.00118	-438.85	0.00881868	984	0.00264947	101.496	0.600736	984	1.13012e-05
-470	0.00121	-437.85	0.00874443	988	0.00249147	102.497	0.594525	988	1.19422e-05
-469	0.00116	-436.85	0.00873618	992	0.00254044	103.498	0.585495	992	1.18094e-05
-468	0.00122	-435.85	0.00891767	996	0.00271154	104.499	0.578651	996	1.12206e-05
-467	0.00118	-434.85	0.00914041	1000	0.00246321	105.501	0.570196	1000	1.2181e-05
-466	0.00112	-433.85	0.00890117			106.502	0.551964
-465	0.00122	-432.85	0.00890942			107.503	0.545177
-464	0.00116	-431.85	0.00909916			108.504	0.531374
-463	0.00109	-430.85	0.00891767			109.505	0.526313
-462	0.00119	-429.85	0.00928065			110.506	0.507045
-461	0.00118	-428.85	0.00900841			111.507	0.502904
-460	0.00127	-427.85	0.00951163			112.508	0.481164
-459	0.00122	-426.85	0.00861244			113.509	0.48335
-458	0.00115	-425.85	0.00933014			114.51	0.467533
-457	0.00124	-424.85	0.00903316			115.511	0.458216
-456	0.00116	-423.85	0.00907441			116.512	0.451314
-455	0.00116	-422.85	0.00868669			117.513	0.442054
-454	0.0012	-421.85	0.00904141			118.514	0.42526
-453	0.00113	-420.85	0.00956113			119.515	0.424685
-452	0.00121	-419.85	0.0091569			120.516	0.408179
-451	0.00119	-418.85	0.0085382			121.517	0.406683
-450	0.00116	-417.85	0.00907441			122.518	0.388739
-449	0.00122	-416.85	0.00893417			123.519	0.382585
-448	0.00117	-415.85	0.00916515			124.52	0.377523
-447	0.00125	-414.85	0.00904966			125.521	0.356013
-446	0.00125	-413.85	0.00879393			126.522	0.363547
-445	0.00132	-412.85	0.00855469			127.523	0.350607
-444	0.00116	-411.85	0.00869493			128.524	0.335135
-443	0.0012	-410.85	0.00861244			129.525	0.342325
-442	0.0013	-409.85	0.00849695			130.526	0.324898
-441	0.00125	-408.85	0.00937964			131.527	0.322252
-440	0.00118	-407.85	0.00911566			132.528	0.3142
-439	0.00126	-406.85	0.0084557			133.529	0.300109
-438	0.00125	-405.85	0.00905791			134.53	0.288549
-437	0.00114	-404.85	0.00909091			135.531	0.29315
-436	0.0012	-403.85	0.00877743			136.532	0.271985
-435	0.0013	-402.85	0.0092724			137.533	0.27371
-434	0.00129	-401.85	0.00900841			138.534	0.271582
-433	0.00115	-400.85	0.0092064			139.535	0.258584
-432	0.0012	-399.85	0.00886817			140.536	0.258009
-431	0.0012	-398.85	0.00883518			141.537	0.2434
-430	0.00121	-397.85	0.00885992			142.538	0.238281
-429	0.00124	-396.85	0.00884343			143.539	0.238339
-428	0.00124	-395.85	0.00932189			144.54	0.23069
-427	0.00121	-394.85	0.00906616			145.541	0.222005
-426	0.00127	-393.85	0.00918165			146.542	0.211767
-425	0.00127	-392.85	0.00862894			147.543	0.211882
-424	0.00133	-391.85	0.00871143			148.544	0.206246
-423	0.00128	-390.85	0.00883518			149.545	0.197216
-422	0.00122	-389.85	0.00881868			150.546	0.191983
-421	0.00115	-388.85	0.00908266			151.547	0.190142
-420	0.00118	-387.85	0.0085217			152.548	0.179962
-419	0.00113	-386.85	0.00879393			153.549	0.172888
-418	0.00126	-385.85	0.00933839			154.55	0.166274
-417	0.00122	-384.85	0.00897542			155.551	0.164031
-416	0.00125	-383.85	0.00875268			156.552	0.157877
-415	0.00129	-382.85	0.00897542			157.553	0.154943
-414	0.0012	-381.85	0.00935489			158.554	0.149134
-413	0.00117	-380.85	0.00921465			159.555	0.137862
-412	0.00125	-379.85	0.00911566			160.556	0.136711
-411	0.0012	-378.85	0.00932189			161.557	0.136596
-410	0.00127	-377.85	0.00900841			162.558	0.123253
-409	0.00124	-376.85	0.00904966			163.559	0.118882
-408	0.00123	-375.85	0.00903316			164.56	0.117732
-407	0.00122	-374.85	0.00894242			165.561	0.108069
-406	0.00123	-373.85	0.0099406			166.562	0.110887
-405	0.00122	-372.85	0.0092559			167.563	0.103353
-404	0.00119	-371.85	0.00879393			168.564	0.0985219
-403	0.00122	-370.85	0.00916515			169.565	0.0984069
-402	0.00123	-369.85	0.00954463			170.566	0.0913326
-401	0.00117	-368.85	0.00939614			171.567	0.0919653
-400	0.00125	-367.85	0.00892592			172.568	0.0825904
-399	0.00119	-366.85	0.00876093			173.569	0.0755162
-398	0.00121	-365.85	0.0091734			174.57	0.0773566
-397	0.00122	-364.85	0.00914866			175.571	0.0744809
-396	0.00131	-363.85	0.0091569			176.572	0.0713177
-395	0.00118	-362.85	0.00889292			177.573	0.0655662
-394	0.00116	-361.85	0.00918165			178.574	0.0625755
-393	0.00117	-360.85	0.00972612			179.575	0.0615977
-392	0.0012	-359.85	0.00965187			180.576	0.0599873
-391	0.00117	-358.85	0.00890117			181.577	0.0509576
-390	0.00131	-357.85	0.00933014			182.578	0.0534882
-389	0.00119	-356.85	0.00914866			183.579	0.0516478
-388	0.00112	-355.85	0.00931364			184.58	0.0451487
-387	0.00135	-354.85	0.00942914			185.581	0.044401
-386	0.0012	-353.85	0.00966837			186.582	0.0391672
-385	0.00115	-352.85	0.00896717			187.583	0.0395698
-384	0.00131	-351.85	0.00908266			188.584	0.0367516
-383	0.0012	-350.85	0.0092889			189.585	0.0380744
-382	0.00124	-349.85	0.0092394			190.586	0.0329557
-381	0.00119	-348.85	0.00952813			191.587	0.0312877
-380	0.00116	-347.85	0.00965187			192.588	0.0304825
-379	0.00123	-346.85	0.00902491			193.589	0.0278944
-378	0.00125	-345.85	0.00939614			194.59	0.0294473
-377	0.00117	-344.85	0.00940439			195.591	0.024041
-376	0.00118	-343.85	0.00976737			196.592	0.0252487
-375	0.00119	-342.85	0.00906616			197.593	0.0230057
-374	0.00112	-341.85	0.00939614			198.594	0.0234083
-373	0.00121	-340.85	0.00912391			199.595	0.0217979
-372	0.00121	-339.85	0.00956938			200.596	0.0198999
-371	0.00125	-338.85	0.00961063			201.597	0.02013
-370	0.00119	-337.85	0.00937139			202.598	0.0166791
-369	0.00119	-336.85	0.00993235			203.599	0.0163916
-368	0.00132	-335.85	0.00951163			204.6	0.0163916
-367	0.00127	-334.85	0.0092889			205.601	0.0143786
-366	0.0012	-333.85	0.00944564			206.602	0.0134008
-365	0.00118	-332.85	0.00934664			207.603	0.0127682
-364	0.00135	-331.85	0.00919815			208.604	0.0115604
-363	0.00136	-330.85	0.00940439			209.605	0.0129407
-362	0.00124	-329.85	0.00947038			210.606	0.0105251
-361	0.00119	-328.85	0.00935489			211.607	0.010295
-360	0.00126	-327.85	0.00919815			212.608	0.0104676
-359	0.00121	-326.85	0.00931364			213.609	0.0105826
-358	0.00127	-325.85	0.00942089			214.61	0.00994996
-357	0.00129	-324.85	0.00928065			215.611	0.0100075
-356	0.00125	-323.85	0.00961887			216.612	0.00879968
-355	0.00126	-322.85	0.00898367			217.613	0.00822454
-354	0.00119	-321.85	0.0092064			218.614	0.00879968
-353	0.00121	-320.85	0.00951988			219.615	0.00822454
-352	0.00125	-319.85	0.00978386			220.616	0.00586645
-351	0.00118	-318.85	0.00877743			221.617	0.00730431
-350	0.00115	-317.85	0.00914866			222.618	0.00736182
-349	0.00118	-316.85	0.00958588			223.619	0.00575142
-348	0.00122	-315.85	0.00943739			224.62	0.00575142
-347	0.00121	-314.85	0.00893417			225.621	0.00655662
-346	0.00129	-313.85	0.0093054			226.622	0.00477368
-345	0.00125	-312.85	0.00980861			227.623	0.00529131
-344	0.00128	-311.85	0.00933014			228.624	0.0052338
-343	0.00123	-310.85	0.00897542			229.625	0.00471617
-342	0.00124	-309.85	0.00913216			230.626	0.0044286
-341	0.00124	-308.85	0.00938789			231.627	0.00529131
-340	0.00114	-307.85	0.00974262			232.628	0.0052338
-339	0.00131	-306.85	0.00933014			233.629	0.00437108
-338	0.00139	-305.85	0.00936314			234.63	0.00350837
-337	0.00118	-304.85	0.00945389			235.631	0.00460114
-336	0.00133	-303.85	0.00951988			236.632	0.00425605
-335	0.00126	-302.85	0.00955288			237.633	0.00419854
-334	0.00122	-301.85	0.00946213			238.634	0.00350837
-333	0.00135	-300.85	0.00896717			239.635	0.00511877
-332	0.00141	-299.85	0.00963537			240.636	0.00333583
-331	0.00126	-298.85	0.00946213			241.637	0.00385345
-330	0.00135	-297.85	0.00957763			242.638	0.00350837
-329	0.00134	-296.85	0.00957763			243.639	0.00299074
-328	0.00142	-295.85	0.00943739			244.64	0.00391097
-327	0.00123	-294.85	0.0100643			245.641	0.00333583
-326	0.00131	-293.85	0.00964362			246.642	0.00316328
-325	0.00131	-292.85	0.00947863			247.643	0.00356588
-324	0.0013	-291.85	0.00937139			248.644	0.00327831
-323	0.0013	-290.85	0.00945389			249.645	0.00287571
-322	0.00122	-289.85	0.00951163			250.646	0.00218554
-321	0.00135	-288.85	0.0100561			251.647	0.00287571
-320	0.00132	-287.85	0.0100148			252.648	0.00287571
-319	0.00132	-286.85	0.0091734			253.649	0.00287571
-318	0.00135	-285.85	0.0099241			254.65	0.00316328
-317	0.00125	-284.85	0.00961063			255.651	0.00230057
-316	0.00129	-283.85	0.00985811			256.652	0.0028182
-315	0.00151	-282.85	0.00937964			257.653	0.00264565
-314	0.00145	-281.85	0.00933839			258.654	0.00235808
-313	0.00139	-280.85	0.00952813			259.655	0.00293323
-312	0.0014	-279.85	0.00937964			260.656	0.0024156
-311	0.00127	-278.85	0.0100066			261.657	0.00212803
-310	0.00141	-277.85	0.00982511			262.658	0.00184046
-309	0.00148	-276.85	0.00933839			263.659	0.00258814
-308	0.00145	-275.85	0.00951988			264.66	0.00172543
-307	0.00142	-274.85	0.00968487			265.661	0.00172543
-306	0.00141	-273.85	0.00999835			266.662	0.0024156
-305	0.00142	-272.85	0.00958588			267.663	0.00172543
-304	0.00142	-271.85	0.00942089			268.664	0.00172543
-303	0.00156	-270.85	0.00909091			269.665	0.00155288
-302	0.00146	-269.85	0.00960238			270.666	0.002013
-301	0.0015	-268.85	0.00937139			271.667	0.00155288
-300	0.00151	-267.85	0.00895892			272.668	0.00195548
-299	0.00146	-266.85	0.00887642			273.669	0.00126531
-298	0.00142	-265.85	0.00963537			274.67	0.00126531
-297	0.00153	-264.85	0.00998185			275.671	0.00230057
-296	0.00157	-263.85	0.00981686			276.672	0.000862714
-295	0.0015	-262.85	0.00940439			277.673	0.00126531
-294	0.0016	-261.85	0.0092229			278.674	0.00132283
-293	0.00156	-260.85	0.00967662			279.675	0.00143786
-292	0.00161	-259.85	0.00986636			280.676	0.00115028
-291	0.00157	-258.85	0.00929715			281.677	0.00115028
-290	0.00153	-257.85	0.00962712			282.678	0.000977742
-289	0.00158	-256.85	0.00972612			283.679	0.00149537
-288	0.00161	-255.85	0.0101303			284.68	0.000977742
-287	0.00154	-254.85	0.00958588			285.681	0.00126531
-286	0.00157	-253.85	0.00944564			286.682	0.00138034
-285	0.00159	-252.85	0.00988286			287.683	0.000977742
-284	0.00168	-251.85	0.0099571			288.684	0.00103526
-283	0.00162	-250.85	0.00965187			289.685	0.000977742
-282	0.00151	-249.85	0.00937964			290.686	0.000747685
-281	0.00165	-248.85	0.00969312			291.687	0.000747685
-280	0.00164	-247.85	0.00982511			292.688	0.000575142
-279	0.00167	-246.85	0.00974262			293.689	0.000632657
-278	0.00165	-245.85	0.0099571			294.69	0.0004026
-277	0.00167	-244.85	0.00993235			295.691	0.00103526
-276	0.00174	-243.85	0.00974262			296.692	0.000460114
-275	0.00181	-242.85	0.00956938			297.693	0.000632657
-274	0.00173	-241.85	0.0101221			298.694	0.000632657
-273	0.00179	-240.85	0.00975087			299.695	0.000345085
-272	0.00184	-239.85	0.0100808			300.696	0.000230057
-271	0.0017	-238.85	0.00947863			301.697	0.000805199
-270	0.00179	-237.85	0.00989111			302.698	0.000230057
-269	0.00185	-236.85	0.00975087			303.699	0.000805199
-268	0.00186	-235.85	0.0100478			304.7	0.000747685
-267	0.00185	-234.85	0.00965187			305.701	0.000460114
-266	0.00187	-233.85	0.00967662			306.702	0.000690171
-265	0.00181	-232.85	0.00964362			307.703	0.000575142
-264	0.00199	-231.85	0.00983336			308.704	0.000517628
-263	0.00201	-230.85	0.00972612			309.705	0.000230057
-262	0.002	-229.85	0.0100148			310.706	0.000517628
-261	0.0021	-228.85	0.00986636			311.707	0.000517628
-260	0.00201	-227.85	0.0101056			312.708	0.000575142
-259	0.00197	-226.85	0.00982511			313.709	0.000345085
-258	0.00203	-225.85	0.0102211			314.71	0.000345085
-257	0.00198	-224.85	0.0101963			315.711	0.000575142
-256	0.00221	-223.85	0.0102211			316.712	0.0004026
-255	0.0021	-222.85	0.0100066			317.713	0.000172543
-254	0.00225	-221.85	0.0108233			318.714	0.000230057
-253	0.00215	-220.85	0.0101221			319.715	0.000230057
-252	0.00221	-219.85	0.0100891			320.716	0.000287571
-251	0.00217	-218.85	0.0102376			321.717	0.000287571
-250	0.00224	-217.85	0.0102376			322.718	0.000172543
-249	0.0023	-216.85	0.0106748			323.719	0.000287571
-248	0.00222	-215.85	0.0104933			324.72	0.000345085
-247	0.00226	-214.85	0.00971787			325.721	0.000230057
-246	0.00247	-213.85	0.00998185			326.722	0.000287571
-245	0.00245	-212.85	0.0101138			327.723	0.000690171
-244	0.00252	-211.85	0.0104108			328.724	0.000345085
-243	0.00255	-210.85	0.0102953			329.725	0.000115028
-242	0.00248	-209.85	0.0105263			330.726	0.000230057
-241	0.00264	-208.85	0.0107078			331.727	0.0004026
-240	0.00253	-207.85	0.0105263			332.728	0.000287571
-239	0.0026	-206.85	0.0105181			333.729	0.000517628
-238	0.00266	-205.85	0.010848			334.73	0.000172543
-237	0.00275	-204.85	0.0106088			335.731	0.000460114
-236	0.00261	-203.85	0.0107573			336.732	0.000287571
-235	0.00288	-202.85	0.0106583			337.733	0.000287571
-234	0.00278	-201.85	0.0105181			338.734	0.000345085
-233	0.00288	-200.85	0.0109718			339.735	0.000460114
-232	0.00291	-199.85	0.0105758			340.736	0.000115028
-231	0.00296	-198.85	0.0110543			341.737	0.0004026
-230	0.00286	-197.85	0.0109635			342.738	0.000345085
-229	0.00303	-196.85	0.0104356			343.739	0.000345085
-228	0.003	-195.85	0.0109635			344.74	0.000287571
-227	0.00319	-194.85	0.0108068			345.741	0.000230057
-226	0.00306	-193.85	0.0107985			346.742	0.000172543
-225	0.00327	-192.85	0.0108645			347.743	0.000230057
-224	0.0034	-191.85	0.0108398			348.744	0.0004026
-223	0.00336	-190.85	0.0116152			349.745	0.000345085
-222	0.00325	-189.85	0.0106996			350.746	0.000230057
-221	0.00347	-188.85	0.0110873			351.747	5.75142e-05
-220	0.00355	-187.85	0.0105511			352.748	0.000230057
-219	0.00335	-186.85	0.0105263			353.749	0.000345085
-218	0.00344	-185.85	0.0113678			354.75	0.000172543
-217	0.00361	-184.85	0.0112193			355.751	0.000287571
-216	0.00362	-183.85	0.0110048			356.752	0.000230057
-215	0.00388	-182.85	0.0114668			357.753	0.000287571
-214	0.00407	-181.85	0.011079			358.754	0.000230057
-213	0.00396	-180.85	0.0108068			359.755	0.000172543
-212	0.00414	-179.85	0.010782			360.756	0.000230057
-211	0.004	-178.85	0.0108315			361.757	0.000115028
-210	0.00433	-177.85	0.0116152			362.758	0.000115028
-209	0.00441	-176.85	0.011376			363.759	5.75142e-05
-208	0.00431	-175.85	0.0113018			364.76	0.000115028
-207	0.00448	-174.85	0.0111945			365.761	0.000230057
-206	0.0045	-173.85	0.010914			366.762	0.000172543
-205	0.00478	-172.85	0.0108398			367.763	5.75142e-05
-204	0.00482	-171.85	0.0109058			368.764	0.000287571
-203	0.00482	-170.85	0.0112028			369.765	0.000345085
-202	0.00509	-169.85	0.0109718			370.766	0.000287571
-201	0.00532	-168.85	0.011409			371.767	0.000230057
-200	0.00546	-167.85	0.011508			372.768	0.000172543
-199	0.00559	-166.85	0.0118297			373.769	0.000172543
-198	0.00559	-165.85	0.0114585			374.77	0.000115028
-197	0.00595	-164.85	0.0116647			375.771	0.000172543
-196	0.00599	-163.85	0.0119287			376.772	5.75142e-05
-195	0.00618	-162.85	0.010848			377.773	5.75142e-05
-194	0.00641	-161.85	0.012036			378.774	0.000115028
-193	0.00653	-160.85	0.011574			379.775	5.75142e-05
-192	0.00668	-159.85	0.0114915			380.776	0.000115028
-191	0.00702	-158.85	0.0110378			381.777	0.000115028
-190	0.00729	-157.85	0.0118462			382.778	0.000172543
-189	0.00748	-156.85	0.0116895			383.779	5.75142e-05
-188	0.00789	-155.85	0.0116482			384.78	0.000345085
-187	0.00778	-154.85	0.011409			385.781	0.000115028
-186	0.0083	-153.85	0.0114338			386.782	0.000172543
-185	0.00849	-152.85	0.011409			387.783	5.75142e-05
-184	0.00898	-151.85	0.0112193			388.784	0
-183	0.0092	-150.85	0.0119782			389.785	0.000115028
-182	0.00956	-149.85	0.0125557			390.786	0.000115028
-181	0.00997	-148.85	0.0112688			391.787	0.000115028
-180	0.01026	-147.85	0.0118215			392.788	0.000172543
-179	0.01077	-146.85	0.0121267			393.789	0.000287571
-178	0.01076	-145.85	0.0119535			394.79	0.000172543
-177	0.01155	-144.85	0.011706			395.791	0.000230057
-176	0.0121	-143.85	0.0114998			396.792	5.75142e-05
-175	0.01253	-142.85	0.011838			397.793	0
-174	0.01314	-141.85	0.011706			398.794	0
-173	0.01346	-140.85	0.0120195			399.795	5.75142e-05
-172	0.01422	-139.85	0.0113925			400.796	5.75142e-05
-171	0.01473	-138.85	0.012168			401.797	0.000287571
-170	0.01535	-137.85	0.0120277			402.798	0
-169	0.01576	-136.85	0.0122092			403.799	0.000115028
-168	0.01661	-135.85	0.0114668			404.8	0
-167	0.01778	-134.85	0.0115245			405.801	0.000172543
-166	0.01814	-133.85	0.012003			406.802	0
-165	0.01878	-132.85	0.0117225			407.803	0.000172543
-164	0.01995	-131.85	0.0120855			408.804	5.75142e-05
-163	0.02057	-130.85	0.0120525			409.805	0.000230057
-162	0.02155	-129.85	0.012003			410.806	0.000172543
-161	0.02235	-128.85	0.0116235			411.807	0.000230057
-160	0.02392	-127.85	0.012234			412.808	0.000172543
-159	0.02504	-126.85	0.0114008			413.809	5.75142e-05
-158	0.02614	-125.85	0.0116152			414.81	5.75142e-05
-157	0.0265	-124.85	0.0119287			415.811	0.000115028
-156	0.02787	-123.85	0.0121267			416.812	0.000115028
-155	0.0295	-122.85	0.0113348			417.813	0.000115028
-154	0.03053	-121.85	0.0114503			418.814	0.000230057
-153	0.03148	-120.85	0.0116152			419.815	5.75142e-05
-152	0.03326	-119.85	0.0116895			420.816	5.75142e-05
-151	0.0351	-118.85	0.0108233			421.817	0.000172543
-150	0.03592	-117.85	0.0115492			422.818	0.000115028
-149	0.03786	-116.85	0.0114338			423.819	5.75142e-05
-148	0.03965	-115.85	0.0118215			424.82	0
-147	0.04171	-114.85	0.011409			425.821	5.75142e-05
-146	0.04359	-113.85	0.0121185			426.822	5.75142e-05
-145	0.04539	-112.85	0.0111533			427.823	5.75142e-05
-144	0.04787	-111.85	0.0112853			428.824	5.75142e-05
-143	0.0491	-110.85	0.0113925			429.825	0.000115028
-142	0.05103	-109.85	0.0115328			430.826	0.000345085
-141	0.05385	-108.85	0.011409			431.827	5.75142e-05
-140	0.05628	-107.85	0.01098			432.828	0.000230057
-139	0.05841	-106.85	0.0107656			433.829	0.000115028
-138	0.06121	-105.85	0.0109388			434.83	0
-137	0.06383	-104.85	0.0114503			435.831	0
-136	0.06606	-103.85	0.0108233			436.832	5.75142e-05
-135	0.06885	-102.85	0.0109718			437.833	0.000115028
-134	0.07176	-101.85	0.0106501			438.834	0
-133	0.07452	-100.85	0.0105841			439.835	0
-132	0.07723	-99.85	0.0106006			440.836	0
-131	0.08013	-98.85	0.0114503			441.837	5.75142e-05
-130	0.08295	-97.85	0.0104521			442.838	0
-129	0.08684	-96.85	0.0106006			443.839	5.75142e-05
-128	0.08909	-95.85	0.0104603			444.84	0.000115028
-127	0.09299	-94.85	0.0105181			445.841	5.75142e-05
-126	0.09698	-93.85	0.0110378			446.842	0
-125	0.09976	-92.85	0.0112523			447.843	0
-124	0.10429	-91.85	0.0105923			448.844	5.75142e-05
-123	0.10889	-90.85	0.0107903			449.845	5.75142e-05
-122	0.11152	-89.85	0.011079			450.846	0.000115028
-121	0.11527	-88.85	0.0100066			451.847	0
-120	0.11966	-87.85	0.0107408			452.848	0.000115028
-119	0.12343	-86.85	0.0102953			453.849	5.75142e-05
-118	0.12875	-85.85	0.0104191			454.85	0
-117	0.13215	-84.85	0.0101138			455.851	0.000115028
-116	0.13622	-83.85	0.0109883			456.852	0
-115	0.14224	-82.85	0.0108068			457.853	5.75142e-05
-114	0.14661	-81.85	0.0105841			458.854	5.75142e-05
-113	0.15052	-80.85	0.011343			459.855	0
-112	0.15585	-79.85	0.0108893			460.856	0
-111	0.16118	-78.85	0.0110955			461.857	5.75142e-05
-110	0.16661	-77.85	0.0119535			462.858	0.000115028
-109	0.17044	-76.85	0.0115163			463.859	0
-108	0.1752	-75.85	0.010947			464.86	0.000115028
-107	0.17951	-74.85	0.0117225			465.861	5.75142e-05
-106	0.1855	-73.85	0.0111533			466.862	0
-105	0.19049	-72.85	0.012036			467.863	0.000172543
-104	0.19772	-71.85	0.0121597			468.864	0.000115028
-103	0.20039	-70.85	0.012102			469.865	0.000115028
-102	0.20682	-69.85	0.0117555			470.866	0.000115028
-101	0.21234	-68.85	0.0124732			471.867	0.000115028
-100	0.21975	-67.85	0.0124897			472.868	0.000115028
-99	0.22581	-66.85	0.0126712			473.869	0
-98	0.23102	-65.85	0.0126629			474.87	5.75142e-05
-97	0.23621	-64.85	0.0142716			475.871	5.75142e-05
-96	0.24229	-63.85	0.0130836			476.872	5.75142e-05
-95	0.24958	-62.85	0.0141231			477.873	0
-94	0.25553	-61.85	0.0150305			478.874	0
-93	0.26098	-60.85	0.0152698			479.875	0
-92	0.26759	-59.85	0.0161525			480.876	0.000172543
-91	0.27446	-58.85	0.0159957			481.877	0.000115028
-90	0.2805	-57.85	0.0160205			482.878	0.000115028
-89	0.2874	-56.85	0.0169774			483.879	0.000115028
-88	0.29434	-55.85	0.0172744			484.88	0
-87	0.30042	-54.85	0.0175136			485.881	5.75142e-05
-86	0.30717	-53.85	0.018751			486.882	5.75142e-05
-85	0.31551	-52.85	0.0184541			487.883	0.000115028
-84	0.32237	-51.85	0.0188583			488.884	0.000115028
-83	0.32931	-50.85	0.0191223			489.885	0
-82	0.33688	-49.85	0.0208134			490.886	5.75142e-05
-81	0.34423	-48.85	0.0211351			491.887	5.75142e-05
-80	0.3535	-47.85	0.0221746			492.888	0
-79	0.35864	-46.85	0.0224963			493.889	0.000115028
-78	0.36608	-45.85	0.0238904			494.89	0
-77	0.37454	-44.85	0.0238327			495.891	0.000172543
-76	0.38127	-43.85	0.0246989			496.892	0
-75	0.38978	-42.85	0.0254331			497.893	5.75142e-05
-74	0.4	-41.85	0.0271985			498.894	0
-73	0.40783	-40.85	0.027347			499.895	5.75142e-05
-72	0.41481	-39.85	0.0287411			500.896	0.000115028
-71	0.42328	-38.85	0.0309685			501.897	0
-70	0.4315	-37.85	0.0317274			502.898	0
-69	0.44054	-36.85	0.0318099			503.899	5.75142e-05
-68	0.44812	-35.85	0.0333443			504.9	5.75142e-05
-67	0.45938	-34.85	0.0337651			505.901	0.000115028
-66	0.46661	-33.85	0.0345653			506.902	0
-65	0.47473	-32.85	0.0378898			507.903	0
-64	0.48483	-31.85	0.0392015			508.904	5.75142e-05
-63	0.49688	-30.85	0.0398202			509.905	0
-62	0.50404	-29.85	0.0407771			510.906	0
-61	0.51401	-28.85	0.042691			511.907	0
-60	0.52501	-27.85	0.0439284			512.908	5.75142e-05
-59	0.53228	-26.85	0.0458753			513.909	0.000115028
-58	0.54121	-25.85	0.0473767			514.91	0.000115028
-57	0.55182	-24.85	0.0501732			515.911	0
-56	0.56061	-23.85	0.0529863			516.912	5.75142e-05
-55	0.56946	-22.85	0.0535885			517.913	5.75142e-05
-54	0.58265	-21.85	0.0551972			518.914	5.75142e-05
-53	0.59055	-20.85	0.0560881			519.915	0.000115028
-52	0.60113	-19.85	0.0597014			520.916	0.000115028
-51	0.61358	-18.85	0.0609883			521.917	0.000115028
-50	0.62475	-17.85	0.0631991			522.918	0.000115028
-49	0.63244	-16.85	0.0664082			523.919	0
-48	0.64236	-15.85	0.0670681			524.92	0
-47	0.65421	-14.85	0.0700049			525.921	0
-46	0.66483	-13.85	0.073709			526.922	0.000115028
-45	0.67275	-12.85	0.0751856			527.923	5.75142e-05
-44	0.68493	-11.85	0.0793268			528.924	0.000115028
-43	0.69586	-10.85	0.0816614			529.925	0
-42	0.70706	-9.85	0.0845818			530.926	0
-41	0.71612	-8.85	0.0871226			531.927	0.000230057
-40	0.72699	-7.85	0.0896304			532.928	5.75142e-05
-39	0.73982	-6.85	0.0937964			533.929	0
-38	0.74906	-5.85	0.0967332			534.93	0
-37	0.76145	-4.85	0.100157			535.931	5.75142e-05
-36	0.77123	-3.85	0.106278			536.932	5.75142e-05
-35	0.78254	-2.85	0.106822			537.933	5.75142e-05
-34	0.78906	-1.85	0.11164			538.934	0
-33	0.8	-0.85	0.11659			539.935	0.000115028
-32	0.80996	0.15	0.118842			540.936	5.75142e-05
-31	0.82007	1.15	0.124394			541.937	0.000172543
-30	0.82972	2.15	0.12832			542.938	0.000115028
-29	0.84057	3.15	0.132222			543.939	5.75142e-05
-28	0.84942	4.15	0.137948			544.94	0
-27	0.85871	5.15	0.142287			545.941	0
-26	0.86636	6.15	0.14821			546.942	5.75142e-05
-25	0.87805	7.15	0.151609			547.943	0.000172543
-24	0.88545	8.15	0.158291			548.944	5.75142e-05
-23	0.8943	9.15	0.161788			549.945	0
-22	0.90396	10.15	0.167778			550.946	0.000172543
-21	0.90961	11.15	0.17116			551.947	5.75142e-05
-20	0.91802	12.15	0.177809			552.948	5.75142e-05
-19	0.92292	13.15	0.184648			553.949	0.000115028
-18	0.93316	14.15	0.192262			554.95	0.000115028
-17	0.94052	15.15	0.196246			555.951	5.75142e-05
-16	0.94736	16.15	0.202623			556.952	5.75142e-05
-15	0.95255	17.15	0.207754			557.953	5.75142e-05
-14	0.95829	18.15	0.21701			558.954	0
-13	0.96502	19.15	0.222711			559.955	0.000230057
-12	0.96871	20.15	0.226893			560.956	5.75142e-05
-11	0.97202	21.15	0.239721			561.957	0.000172543
-10	0.97644	22.15	0.245141			562.958	0
-9	0.98232	23.15	0.253556			563.959	5.75142e-05
-8	0.98623	24.15	0.257623			564.96	5.75142e-05
-7	0.9892	25.15	0.265567			565.961	0
-6	0.99024	26.15	0.276225			566.962	0
-5	0.99467	27.15	0.281529			567.963	0
-4	0.99425	28.15	0.287651			568.964	5.75142e-05
-3	0.99713	29.15	0.301394			569.965	5.75142e-05
-2	0.99869	30.15	0.30806			570.966	0
-1	0.99979	31.15	0.320739			571.967	0.000115028
0	0.9983	32.15	0.32832			572.968	0
1	1	33.15	0.334458			573.969	0
2	0.99933	34.15	0.344555			574.97	5.75142e-05
3	0.9993	35.15	0.358035			575.971	0
4	0.99784	36.15	0.366144			576.972	0
5	0.99492	37.15	0.378626			577.973	0
6	0.98996	38.15	0.387222			578.974	0
7	0.98825	39.15	0.398812			579.975	0.000115028
8	0.98528	40.15	0.408076			580.976	0
9	0.98263	41.15	0.41965			581.977	0
10	0.97455	42.15	0.435497			582.978	0.000172543
11	0.97178	43.15	0.443145			583.979	0
12	0.96815	44.15	0.453292			584.98	0
13	0.96284	45.15	0.466194			585.981	5.75142e-05
14	0.95751	46.15	0.476044			586.982	0
15	0.95059	47.15	0.486479			587.983	5.75142e-05
16	0.94609	48.15	0.499695			588.984	5.75142e-05
17	0.93681	49.15	0.513141			589.985	0
18	0.92995	50.15	0.52389			590.986	0
19	0.92103	51.15	0.537964			591.987	0
20	0.91484	52.15	0.549827			592.988	0
21	0.90756	53.15	0.561821			593.989	5.75142e-05
22	0.89753	54.15	0.574913			594.99	5.75142e-05
23	0.88814	55.15	0.585629			595.991	5.75142e-05
24	0.87893	56.15	0.60344			596.992	0
25	0.8699	57.15	0.614313			597.993	5.75142e-05
26	0.86031	58.15	0.628081			598.994	5.75142e-05
27	0.84936	59.15	0.637873			599.995	5.75142e-05
28	0.83917	60.15	0.655362			600.996	0
29	0.82711	61.15	0.664074			601.997	0
30	0.82224	62.15	0.677693			602.998	5.75142e-05
31	0.80918	63.15	0.69053			603.999	0
32	0.79834	64.15	0.703861			605	5.75142e-05
33	0.78748	65.15	0.720236
34	0.77599	66.15	0.731125
35	0.76433	67.15	0.740579
36	0.75226	68.15	0.756971
37	0.74306	69.15	0.767877
38	0.73079	70.15	0.776341
39	0.7218	71.15	0.790521
40	0.70799	72.15	0.799951
41	0.69568	73.15	0.811417
42	0.684	74.15	0.823437
43	0.67339	75.15	0.834961
44	0.65945	76.15	0.844531
45	0.65179	77.15	0.852516
46	0.63736	78.15	0.864626
47	0.62735	79.15	0.877182
48	0.61747	80.15	0.879863
49	0.60484	81.15	0.889152
50	0.59493	82.15	0.902541
51	0.58281	83.15	0.910543
52	0.57241	84.15	0.918776
53	0.56158	85.15	0.922595
54	0.5539	86.15	0.93129
55	0.54424	87.15	0.947327
56	0.53363	88.15	0.948004
57	0.5227	89.15	0.952186
58	0.51267	90.15	0.963108
59	0.50436	91.15	0.966144
60	0.49418	92.15	0.974105
61	0.48436	93.15	0.974649
62	0.47532	94.15	0.979871
63	0.46634	95.15	0.982594
64	0.45815	96.15	0.987486
65	0.44948	97.15	0.982924
66	0.44165	98.15	0.989886
67	0.43472	99.15	0.991602
68	0.42603	100.15	0.993219
69	0.41846	101.15	0.990777
70	0.40961	102.15	0.99232
71	0.40227	103.15	1
72	0.39556	104.15	0.996527
73	0.38915	105.15	0.996997
74	0.3817	106.15	0.99439
75	0.37465	107.15	0.995743
76	0.37016	108.15	0.993978
77	0.36325	109.15	0.986578
78	0.3541	110.15	0.990084
79	0.3487	111.15	0.990241
80	0.34391	112.15	0.983006
81	0.33671	113.15	0.983303
82	0.3319	114.15	0.978164
83	0.32783	115.15	0.979434
84	0.322	116.15	0.973222
85	0.31544	117.15	0.969328
86	0.3097	118.15	0.962976
87	0.30546	119.15	0.963645
88	0.29921	120.15	0.954422
89	0.2939	121.15	0.948952
90	0.29039	122.15	0.948193
91	0.28646	123.15	0.939647
92	0.27932	124.15	0.938591
93	0.27475	125.15	0.929904
94	0.27141	126.15	0.934532
95	0.26526	127.15	0.929921
96	0.26128	128.15	0.919221
97	0.2555	129.15	0.911153
98	0.25294	130.15	0.911351
99	0.24866	131.15	0.90151
100	0.24363	132.15	0.904727
101	0.23956	133.15	0.893648
102	0.23538	134.15	0.888088
103	0.23131	135.15	0.884557
104	0.22544	136.15	0.87691
105	0.22257	137.15	0.87766
106	0.21696	138.15	0.867431
107	0.21413	139.15	0.865262
108	0.2093	140.15	0.85872
109	0.20452	141.15	0.851295
110	0.19867	142.15	0.847269
111	0.19543	143.15	0.843623
112	0.19182	144.15	0.835382
113	0.18648	145.15	0.833188
114	0.1829	146.15	0.832107
115	0.17884	147.15	0.827042
116	0.1747	148.15	0.817835
117	0.17037	149.15	0.818834
118	0.16716	150.15	0.808678
119	0.16235	151.15	0.806913
120	0.15848	152.15	0.803275
121	0.15316	153.15	0.796494
122	0.14943	154.15	0.789094
123	0.14577	155.15	0.787238
124	0.14154	156.15	0.781818
125	0.13808	157.15	0.777495
126	0.1343	158.15	0.769543
127	0.13048	159.15	0.771836
128	0.12696	160.15	0.763447
129	0.1237	161.15	0.757367
130	0.11975	162.15	0.750973
131	0.11634	163.15	0.751501
132	0.11147	164.15	0.744877
133	0.10881	165.15	0.738764
134	0.10557	166.15	0.738129
135	0.1011	167.15	0.731406
136	0.09752	168.15	0.730276
137	0.0946	169.15	0.724583
138	0.09125	170.15	0.717926
139	0.08833	171.15	0.709107
140	0.08522	172.15	0.707095
141	0.08138	173.15	0.708093
142	0.07928	174.15	0.693557
143	0.07608	175.15	0.692485
144	0.073	176.15	0.681752
145	0.06978	177.15	0.67832
146	0.06759	178.15	0.669164
147	0.06552	179.15	0.668611
148	0.06242	180.15	0.654793
149	0.06078	181.15	0.655478
150	0.0582	182.15	0.644894
151	0.05601	183.15	0.637139
152	0.05403	184.15	0.633559
153	0.05151	185.15	0.6287
154	0.04996	186.15	0.615426
155	0.04766	187.15	0.613191
156	0.0461	188.15	0.605816
157	0.0442	189.15	0.597806
158	0.04236	190.15	0.592848
159	0.04048	191.15	0.584318
160	0.03921	192.15	0.574567
161	0.03767	193.15	0.568561
162	0.03607	194.15	0.55971
163	0.0351	195.15	0.55636
164	0.03373	196.15	0.544159
165	0.03219	197.15	0.537667
166	0.03143	198.15	0.531059
167	0.03008	199.15	0.523783
168	0.02945	200.15	0.516606
169	0.02852	201.15	0.504925
170	0.02731	202.15	0.502054
171	0.02623	203.15	0.491718
172	0.02562	204.15	0.477685
173	0.02462	205.15	0.474204
174	0.02418	206.15	0.462349
175	0.02363	207.15	0.452648
176	0.02316	208.15	0.447839
177	0.02226	209.15	0.44048
178	0.02164	210.15	0.429995
179	0.02155	211.15	0.426481
180	0.0211	212.15	0.415229
181	0.02059	213.15	0.408216
182	0.02001	214.15	0.396956
183	0.01994	215.15	0.39274
184	0.01926	216.15	0.383435
185	0.0191	217.15	0.373181
186	0.01901	218.15	0.372125
187	0.01884	219.15	0.362275
188	0.01863	220.15	0.351807
189	0.01835	221.15	0.345834
190	0.01819	222.15	0.337618
191	0.01788	223.15	0.331265
192	0.01774	224.15	0.318355
193	0.01783	225.15	0.318545
194	0.01729	226.15	0.313199
195	0.01727	227.15	0.303143
196	0.01696	228.15	0.294654
197	0.01688	229.15	0.288393
198	0.01731	230.15	0.285011
199	0.01712	231.15	0.27724
200	0.01713	232.15	0.27262
201	0.01671	233.15	0.266227
202	0.01667	234.15	0.260427
203	0.01613	235.15	0.254768
204	0.01647	236.15	0.250635
205	0.01619	237.15	0.243425
206	0.01581	238.15	0.240332
207	0.01584	239.15	0.232346
208	0.01576	240.15	0.230325
209	0.0156	241.15	0.224319
210	0.01548	242.15	0.220153
211	0.01529	243.15	0.216845
212	0.01544	244.15	0.210238
213	0.01522	245.15	0.207771
214	0.01478	246.15	0.202731
215	0.01504	247.15	0.200866
216	0.01472	248.15	0.195999
217	0.01473	249.15	0.193961
218	0.01449	250.15	0.189754
219	0.01387	251.15	0.185077
220	0.01369	252.15	0.183509
221	0.01337	253.15	0.180573
222	0.01367	254.15	0.177561
223	0.0135	255.15	0.174691
224	0.01266	256.15	0.171432
225	0.01239	257.15	0.169279
226	0.01237	258.15	0.167596
227	0.01219	259.15	0.164313
228	0.01186	260.15	0.163265
229	0.01152	261.15	0.161162
230	0.01147	262.15	0.159883
231	0.01104	263.15	0.157565
232	0.01067	264.15	0.153869
233	0.01061	265.15	0.151724
234	0.01007	266.15	0.15061
235	0.00962	267.15	0.150272
236	0.00942	268.15	0.147566
237	0.00923	269.15	0.145067
238	0.00897	270.15	0.143871
239	0.00868	271.15	0.140356
240	0.00853	272.15	0.140167
241	0.00834	273.15	0.138533
242	0.00779	274.15	0.135349
243	0.00749	275.15	0.135539
244	0.00734	276.15	0.134219
245	0.00708	277.15	0.133122
246	0.00709	278.15	0.131653
247	0.00692	279.15	0.128485
248	0.00652	280.15	0.12955
249	0.00625	281.15	0.127908
250	0.00622	282.15	0.124988
251	0.00593	283.15	0.124262
252	0.00567	284.15	0.12083
253	0.00547	285.15	0.122389
254	0.00544	286.15	0.118999
255	0.00515	287.15	0.120467
256	0.00531	288.15	0.116548
257	0.0048	289.15	0.115509
258	0.00484	290.15	0.112308
259	0.00458	291.15	0.111384
260	0.00463	292.15	0.110221
261	0.00451	293.15	0.107878
262	0.00426	294.15	0.106047
263	0.00424	295.15	0.102739
264	0.00408	296.15	0.103102
265	0.00402	297.15	0.102475
266	0.00411	298.15	0.0982429
267	0.00402	299.15	0.0968817
268	0.00401	300.15	0.0961393
269	0.00379	301.15	0.0944729
270	0.00394	302.15	0.0923197
271	0.00401	303.15	0.0918
272	0.00386	304.15	0.0907111
273	0.00381	305.15	0.087733
274	0.00377	306.15	0.0865946
275	0.00393	307.15	0.0835176
276	0.00371	308.15	0.0812242
277	0.00379	309.15	0.0804653
278	0.00403	310.15	0.0792856
279	0.00389	311.15	0.0775862
280	0.00385	312.15	0.07639
281	0.00389	313.15	0.0753589
282	0.00402	314.15	0.0709124
283	0.00421	315.15	0.0702194
284	0.00422	316.15	0.0692707
285	0.00415	317.15	0.0668949
286	0.00431	318.15	0.065542
287	0.00434	319.15	0.0636529
288	0.00456	320.15	0.0624154
289	0.00438	321.15	0.0609635
290	0.00485	322.15	0.0611698
291	0.00472	323.15	0.0581587
292	0.00496	324.15	0.0597261
293	0.00492	325.15	0.0559809
294	0.00514	326.15	0.0542155
295	0.00503	327.15	0.0538855
296	0.00494	328.15	0.0514272
297	0.00525	329.15	0.0510889
298	0.00538	330.15	0.049637
299	0.00521	331.15	0.0491091
300	0.00538	332.15	0.0484738
301	0.00558	333.15	0.0466507
302	0.00565	334.15	0.0459
303	0.00574	335.15	0.0445636
304	0.00555	336.15	0.0435242
305	0.00579	337.15	0.0417918
306	0.00582	338.15	0.0422455
307	0.00585	339.15	0.0407936
308	0.00595	340.15	0.0406864
309	0.00573	341.15	0.0403646
310	0.0059	342.15	0.0381208
311	0.00612	343.15	0.0385992
312	0.00572	344.15	0.0377578
313	0.00605	345.15	0.0375928
314	0.0058	346.15	0.0367761
315	0.00613	347.15	0.0362811
316	0.00591	348.15	0.0366194
317	0.00584	349.15	0.0363389
318	0.00578	350.15	0.0360337
319	0.00592	351.15	0.0356459
320	0.00577	352.15	0.0337403
321	0.00571	353.15	0.0344003
322	0.00571	354.15	0.0354232
323	0.00562	355.15	0.0336578
324	0.00559	356.15	0.0334516
325	0.00559	357.15	0.0333031
326	0.00547	358.15	0.033897
327	0.0053	359.15	0.0320904
328	0.00517	360.15	0.0335753
329	0.00513	361.15	0.0332948
330	0.0052	362.15	0.0337238
331	0.00503	363.15	0.0337403
332	0.00515	364.15	0.0331628
333	0.00503	365.15	0.0339878
334	0.00458	366.15	0.0328576
335	0.00464	367.15	0.0337898
336	0.00435	368.15	0.0337238
337	0.00412	369.15	0.0330886
338	0.00428	370.15	0.0330061
339	0.00426	371.15	0.0342518
340	0.00389	372.15	0.0334351
341	0.00379	373.15	0.0347055
342	0.00377	374.15	0.0345818
343	0.00357	375.15	0.0336496
344	0.00372	376.15	0.0338063
345	0.00324	377.15	0.0353572
346	0.00333	378.15	0.0335423
347	0.00319	379.15	0.0340208
348	0.00324	380.15	0.034788
349	0.00287	381.15	0.034029
350	0.00303	382.15	0.035019
351	0.00293	383.15	0.0344333
352	0.00271	384.15	0.0348292
353	0.00285	385.15	0.0342765
354	0.00256	386.15	0.0355964
355	0.00224	387.15	0.0351757
356	0.00233	388.15	0.033996
357	0.00241	389.15	0.0342765
358	0.00222	390.15	0.0344828
359	0.00211	391.15	0.0338228
360	0.00217	392.15	0.0338888
361	0.00214	393.15	0.0324204
362	0.00203	394.15	0.0339548
363	0.002	395.15	0.0337073
364	0.00183	396.15	0.0341115
365	0.00186	397.15	0.0338475
366	0.00185	398.15	0.0325771
367	0.00171	399.15	0.0332041
368	0.00165	400.15	0.0330226
369	0.00157	401.15	0.0323296
370	0.00154	402.15	0.0322389
371	0.00164	403.15	0.0319172
372	0.00156	404.15	0.0315789
373	0.00164	405.15	0.0313232
374	0.00155	406.15	0.0298301
375	0.00142	407.15	0.0298053
376	0.00158	408.15	0.0296403
377	0.0015	409.15	0.0290876
378	0.00141	410.15	0.0291701
379	0.0015	411.15	0.0286009
380	0.00151	412.15	0.0274377
381	0.00149	413.15	0.027677
382	0.00148	414.15	0.0276357
383	0.00154	415.15	0.0273305
384	0.00145	416.15	0.0271077
385	0.00153	417.15	0.0259693
386	0.00145	418.15	0.0253341
387	0.00155	419.15	0.0244597
388	0.00161	420.15	0.0256146
389	0.0017	421.15	0.0242864
390	0.0017	422.15	0.0234697
391	0.00165	423.15	0.02295
392	0.00176	424.15	0.0227685
393	0.00181	425.15	0.0218528
394	0.00189	426.15	0.0222736
395	0.00178	427.15	0.0215311
396	0.00183	428.15	0.0207392
397	0.00186	429.15	0.0213579
398	0.00181	430.15	0.0201534
399	0.00195	431.15	0.0194027
400	0.00203	432.15	0.019378
401	0.00211	433.15	0.0192048
402	0.00219	434.15	0.0179591
403	0.00217	435.15	0.0183056
404	0.00217	436.15	0.0176951
405	0.0023	437.15	0.0177611
406	0.00231	438.15	0.0179673
407	0.00244	439.15	0.0165567
408	0.00242	440.15	0.0166969
409	0.00267	441.15	0.0160782
410	0.00244	442.15	0.015806
411	0.00268	443.15	0.0161442
412	0.00266	444.15	0.0151295
413	0.00263	445.15	0.0156575
414	0.00268	446.15	0.0142881
415	0.00269	447.15	0.0146098
416	0.00286	448.15	0.0141396
417	0.0029	449.15	0.0142056
418	0.00292	450.15	0.0137271
419	0.00291	451.15	0.0137601
420	0.00278	452.15	0.0133641
421	0.00297	453.15	0.0135126
422	0.00292	454.15	0.0132816
423	0.00318	455.15	0.0133971
424	0.00292	456.15	0.0136116
425	0.0029	457.15	0.0127619
426	0.00315	458.15	0.0128939
427	0.00321	459.15	0.0128444
428	0.00325	460.15	0.0127124
429	0.00315	461.15	0.0129847
430	0.00311	462.15	0.0126464
431	0.00311	463.15	0.0123577
432	0.00338	464.15	0.0124814
433	0.00327	465.15	0.0130342
434	0.00324	466.15	0.0131744
435	0.00322	467.15	0.0129352
436	0.00317	468.15	0.0127867
437	0.00317	469.15	0.0132816
438	0.00333	470.15	0.0126299
439	0.00319	471.15	0.0131331
440	0.00304	472.15	0.0135291
441	0.00328	473.15	0.012069
442	0.00285	474.15	0.0129104
443	0.00305	475.15	0.0134384
444	0.00307	476.15	0.0137766
445	0.003	477.15	0.0138344
446	0.00291	478.15	0.0136941
447	0.00286	479.15	0.0138508
448	0.00284	480.15	0.0137931
449	0.00287	481.15	0.0136116
450	0.00282	482.15	0.0139416
451	0.0027	483.15	0.0141808
452	0.00264	484.15	0.0145851
453	0.00267	485.15	0.0145438
454	0.00256	486.15	0.0146923
455	0.00258	487.15	0.0151543
456	0.00243	488.15	0.0139911
457	0.00254	489.15	0.0151708
458	0.00245	490.15	0.0146428
459	0.00236	491.15	0.0150965
460	0.00226	492.15	0.0154925
461	0.00233	493.15	0.0153275
462	0.00221	494.15	0.015476
463	0.00225	495.15	0.0154265
464	0.00219	496.15	0.0154595
465	0.00205	497.15	0.0155007
466	0.00207	498.15	0.0155915
467	0.00201	499.15	0.0157317
468	0.0021	500.15	0.015971
469	0.002	501.15	0.0159462
470	0.00206	502.15	0.0163009
471	0.00186	503.15	0.0163174
472	0.00185	504.15	0.0163669
473	0.00192	505.15	0.016037
474	0.00187	506.15	0.0159132
475	0.00176	507.15	0.0167629
476	0.00169	508.15	0.0159215
477	0.00168	509.15	0.0161112
478	0.00173	510.15	0.0163339
479	0.00169	511.15	0.016103
480	0.00167	512.15	0.01574
481	0.00174	513.15	0.0164907
482	0.00167	514.15	0.0164082
483	0.00157	515.15	0.0165402
484	0.00155	516.15	0.0156822
485	0.00153	517.15	0.0159132
486	0.00166	518.15	0.016037
487	0.00155	519.15	0.0162349
488	0.00154	520.15	0.0158802
489	0.00147	521.15	0.0159627
490	0.00139	522.15	0.0159792
491	0.0015	523.15	0.0155172
492	0.00156	524.15	0.0157895
493	0.00155	525.15	0.0161937
494	0.00139	526.15	0.015509
495	0.0015	527.15	0.0155172
496	0.00144	528.15	0.0152203
497	0.00147	529.15	0.0156575
498	0.00159	530.15	0.0150388
499	0.00142	531.15	0.015146
500	0.00142	532.15	0.0145686
501	0.0015	533.15	0.0151213
502	0.00157	534.15	0.0148078
503	0.0015	535.15	0.0150553
504	0.00151	536.15	0.0146923
505	0.00157	537.15	0.0141313
506	0.00157	538.15	0.0142716
507	0.00162	539.15	0.0138838
508	0.00155	540.15	0.0132981
509	0.00157	541.15	0.0138426
510	0.00153	542.15	0.0136694
511	0.00167	543.15	0.0129929
512	0.00171	544.15	0.0133641
513	0.00168	545.15	0.0133971
514	0.00162	546.15	0.0130919
515	0.00173	547.15	0.0128362
516	0.00168	548.15	0.0128197
517	0.00164	549.15	0.0128527
518	0.00176	550.15	0.0131331
519	0.00176	551.15	0.0126134
520	0.00174	552.15	0.0124402
521	0.00166	553.15	0.0122505
522	0.00193	554.15	0.012102
523	0.00178	555.15	0.0118957
524	0.00181	556.15	0.011706
525	0.00186	557.15	0.0120855
526	0.00183	558.15	0.0116895
527	0.00189	559.15	0.011244
528	0.00193	560.15	0.0121432
529	0.00189	561.15	0.0116812
530	0.00192	562.15	0.0118627
531	0.00198	563.15	0.0121597
532	0.00194	564.15	0.0109388
533	0.00183	565.15	0.0116482
534	0.0019	566.15	0.0107408
535	0.00202	567.15	0.0114668
536	0.00202	568.15	0.0111203
537	0.00204	569.15	0.0114338
538	0.00204	570.15	0.0118215
539	0.00199	571.15	0.0114915
540	0.00205	572.15	0.0107656
541	0.00207	573.15	0.0112688
542	0.00201	574.15	0.0117472
543	0.00213	575.15	0.0114668
544	0.00213	576.15	0.011409
545	0.00204	577.15	0.0113348
546	0.0019	578.15	0.0109718
547	0.00211	579.15	0.0112028
548	0.00199	580.15	0.0111698
549	0.00205	581.15	0.0107243
550	0.00212	582.15	0.0114338
551	0.00218	583.15	0.0110213
552	0.00204	584.15	0.01098
553	0.00213	585.15	0.0115657
554	0.002	586.15	0.0109058
555	0.00213	587.15	0.010782
556	0.00227	588.15	0.0110873
557	0.00216	589.15	0.0113925
558	0.00218	590.15	0.0111285
559	0.00204	591.15	0.011211
560	0.00216	592.15	0.0118215
561	0.00214	593.15	0.0116647
562	0.00205	594.15	0.0115492
563	0.00201	595.15	0.0118875
564	0.00195	596.15	0.0118132
565	0.00202	597.15	0.011673
566	0.0021	598.15	0.0111945
567	0.00201	599.15	0.0112688
568	0.00205	600.15	0.0118462
569	0.00201	601.15	0.0118462
570	0.0021	602.15	0.0117225
571	0.00203	603.15	0.0122752
572	0.00204	604.15	0.0117225
573	0.0019	605.15	0.0119205
574	0.00207	606.15	0.0120607
575	0.00203	607.15	0.0117802
576	0.00184	608.15	0.0121597
577	0.00192	609.15	0.012003
578	0.00189	610.15	0.0119287
579	0.00189	611.15	0.0120855
580	0.00203	612.15	0.0115492
581	0.00191	613.15	0.0120607
582	0.00195	614.15	0.0121515
583	0.00191	615.15	0.012201
584	0.00193	616.15	0.012234
585	0.00189	617.15	0.0123
586	0.00186	618.15	0.0125227
587	0.00175	619.15	0.0116895
588	0.00178	620.15	0.0120112
589	0.00195	621.15	0.0123577
590	0.0019	622.15	0.0122092
591	0.00183	623.15	0.0121927
592	0.00171	624.15	0.0124979
593	0.00184	625.15	0.0118297
594	0.00185	626.15	0.0123824
595	0.00184	627.15	0.0118957
596	0.00197	628.15	0.0124319
597	0.00187	629.15	0.012102
598	0.00179	630.15	0.0123247
599	0.00173	631.15	0.012102
600	0.00173	632.15	0.0120937
601	0.00177	633.15	0.0118462
602	0.00175	634.15	0.0126794
603	0.00181	635.15	0.0123082
604	0.00181	636.15	0.0123742
605	0.00196	637.15	0.0123494
606	0.00173	638.15	0.0126464
607	0.00184	639.15	0.0121267
608	0.00192	640.15	0.012069
609	0.00178	641.15	0.012102
610	0.00191	642.15	0.012102
611	0.00184	643.15	0.0121845
612	0.00191	644.15	0.012234
613	0.00175	645.15	0.0122422
614	0.00184	646.15	0.012201
615	0.00177	647.15	0.0119947
616	0.00187	648.15	0.0124319
617	0.00185	649.15	0.0121597
618	0.00181	650.15	0.0119865
619	0.00174	651.15	0.0121102
620	0.00179	652.15	0.012135
621	0.00186	653.15	0.011673
622	0.00188	654.15	0.0115245
623	0.00179	655.15	0.0116235
624	0.00178	656.15	0.012003
625	0.00171	657.15	0.0119122
626	0.00174	658.15	0.0120607
627	0.00179	659.15	0.0116647
628	0.00173	660.15	0.0119947
629	0.00168	661.15	0.0114833
630	0.00171	662.15	0.0122917
631	0.00188	663.15	0.0121267
632	0.00176	664.15	0.0117225
633	0.00181	665.15	0.01197
634	0.00168	666.15	0.0113925
635	0.00188	667.15	0.0116895
636	0.00175	668.15	0.0127784
637	0.00173	669.15	0.0117802
638	0.00178	670.15	0.0125144
639	0.00183	671.15	0.01197
640	0.00166	672.15	0.012003
641	0.00167	673.15	0.0118875
642	0.00175	674.15	0.0119122
643	0.00173	675.15	0.012102
644	0.00179	676.15	0.0119452
645	0.00172	677.15	0.011937
646	0.00185	678.15	0.0118215
647	0.00173	679.15	0.0119205
648	0.00176	680.15	0.0119205
649	0.00162	681.15	0.0118297
650	0.00163	682.15	0.0123247
651	0.00168	683.15	0.011838
652	0.00162	684.15	0.0118462
653	0.00176	685.15	0.0121432
654	0.00169	686.15	0.0120937
655	0.00173	687.15	0.0124072
656	0.00166	688.15	0.012201
657	0.00171	689.15	0.0118627
658	0.00159	690.15	0.0119535
659	0.00165	691.15	0.0118462
660	0.00165	692.15	0.012069
661	0.00157	693.15	0.0118792
662	0.00163	694.15	0.0119947
663	0.00175	695.15	0.0118957
664	0.00169	696.15	0.0117555
665	0.00165	697.15	0.012003
666	0.00163	698.15	0.0119452
667	0.00172	699.15	0.012036
668	0.00154	700.15	0.0124897
669	0.00175	701.15	0.0118462
670	0.00182	702.15	0.0119865
671	0.00179	703.15	0.012135
672	0.00167	704.15	0.0120195
673	0.00177	705.15	0.0118462
674	0.00166	706.15	0.0121845
675	0.00171	707.15	0.0119865
676	0.00169	708.15	0.0113265
677	0.00176	709.15	0.0112605
678	0.00167	710.15	0.0117637
679	0.00167	711.15	0.0119947
680	0.00171	712.15	0.0116977
681	0.00175	713.15	0.0115822
682	0.00183	714.15	0.0112853
683	0.00187	715.15	0.011706
684	0.00184	716.15	0.011475
685	0.00196	717.15	0.010782
686	0.00183	718.15	0.011574
687	0.00187	719.15	0.011574
688	0.002	720.15	0.01098
689	0.00195	721.15	0.0108728
690	0.0018	722.15	0.0108233
691	0.00195	723.15	0.0109305
692	0.002	724.15	0.0110295
693	0.00203	725.15	0.0107656
694	0.00189	726.15	0.0111368
695	0.00209	727.15	0.0107078
696	0.00214	728.15	0.0110625
697	0.00194	729.15	0.0109388
698	0.00215	730.15	0.010848
699	0.00222	731.15	0.0110625
700	0.00207	732.15	0.0105593
701	0.00218	733.15	0.0106666
702	0.00217	734.15	0.0109553
703	0.00226	735.15	0.0107326
704	0.00216	736.15	0.0107573
705	0.00228	737.15	0.0110543
706	0.00231	738.15	0.0104933
707	0.00221	739.15	0.0108645
708	0.00229	740.15	0.0105016
709	0.00223	741.15	0.0104191
710	0.00236	742.15	0.0105428
711	0.00225	743.15	0.0104273
712	0.00234	744.15	0.0107161
713	0.00241	745.15	0.0108563
714	0.00241	746.15	0.0105346
715	0.0024	747.15	0.0108563
716	0.00247	748.15	0.0103448
717	0.00243	749.15	0.0110048
718	0.00252	750.15	0.0103861
719	0.00238	751.15	0.0104933
720	0.00243	752.15	0.0103118
721	0.00248	753.15	0.0103448
722	0.00248	754.15	0.0107326
723	0.00243	755.15	0.0105841
724	0.00252	756.15	0.0108975
725	0.00246	757.15	0.0110295
726	0.0024	758.15	0.0107408
727	0.0025	759.15	0.010782
728	0.00246	760.15	0.0108975
729	0.00246	761.15	0.0101633
730	0.00254	762.15	0.0108728
731	0.00237	763.15	0.011079
732	0.0024	764.15	0.0106831
733	0.00252	765.15	0.01131
734	0.00239	766.15	0.0103861
735	0.00234	767.15	0.0113925
736	0.00244	768.15	0.0113265
737	0.00242	769.15	0.011541
738	0.00255	770.15	0.0111863
739	0.00247	771.15	0.0110625
740	0.00236	772.15	0.0112853
741	0.00243	773.15	0.0114008
742	0.00241	774.15	0.0113925
743	0.00238	775.15	0.011442
744	0.00238	776.15	0.0113925
745	0.00243	777.15	0.011541
746	0.00236	778.15	0.0121762
747	0.00222	779.15	0.0114338
748	0.00222	780.15	0.0116482
749	0.00231	781.15	0.0119452
750	0.00212	782.15	0.0119535
751	0.00225	783.15	0.0118215
752	0.00213	784.15	0.0126464
753	0.00219	785.15	0.0125062
754	0.0022	786.15	0.0124319
755	0.00206	787.15	0.0124072
756	0.00208	788.15	0.0121927
757	0.00211	789.15	0.01197
758	0.00212	790.15	0.0125887
759	0.00202	791.15	0.0120855
760	0.00212	792.15	0.0125969
761	0.00199	793.15	0.0123082
762	0.00204	794.15	0.0126382
763	0.00193	795.15	0.0129517
764	0.00202	796.15	0.0124732
765	0.00192	797.15	0.0131166
766	0.00191	798.15	0.0130589
767	0.00202	799.15	0.0125722
768	0.00205	800.15	0.0132321
769	0.00199	801.15	0.0130672
770	0.00193	802.15	0.0131826
771	0.00199	803.15	0.0128692
772	0.00189	804.15	0.0134466
773	0.00184	805.15	0.0132569
774	0.00192	806.15	0.0127949
775	0.00197	807.15	0.0130919
776	0.00182	808.15	0.0131084
777	0.00183	809.15	0.0131909
778	0.00182	810.15	0.0128939
779	0.00177	811.15	0.0135209
780	0.002	812.15	0.0134549
781	0.00182	813.15	0.0136611
782	0.00191	814.15	0.0121927
783	0.00182	815.15	0.0130424
784	0.00181	816.15	0.0133971
785	0.00188	817.15	0.0131991
786	0.00188	818.15	0.0131249
787	0.00199	819.15	0.0134054
788	0.00182	820.15	0.0130589
789	0.00187	821.15	0.0125474
790	0.00193	822.15	0.0126299
791	0.00199	823.15	0.0127784
792	0.00191	824.15	0.0126299
793	0.00206	825.15	0.0126217
794	0.0019	826.15	0.0127537
795	0.00207	827.15	0.0125887
796	0.00184	828.15	0.0124979
797	0.00204	829.15	0.0123329
798	0.002	830.15	0.0119535
799	0.0021	831.15	0.0126959
800	0.00202	832.15	0.0121432
801	0.00192	833.15	0.0123659
802	0.00212	834.15	0.0116812
803	0.00214	835.15	0.0126382
804	0.00192	836.15	0.0126052
805	0.00216	837.15	0.011673
806	0.0021	838.15	0.012168
807	0.00218	839.15	0.0123742
808	0.00228	840.15	0.0114173
809	0.00217	841.15	0.0123907
810	0.00226	842.15	0.0117142
811	0.00218	843.15	0.0114585
812	0.00224	844.15	0.0120855
813	0.00223	845.15	0.01164
814	0.00227	846.15	0.01131
815	0.00223	847.15	0.011607
816	0.00238	848.15	0.0113925
817	0.00241	849.15	0.01131
818	0.00231	850.15	0.0115905
819	0.0025	851.15	0.0117472
820	0.0023	852.15	0.011244
821	0.00243	853.15	0.0114998
822	0.00234	854.15	0.0113678
823	0.00262	855.15	0.0111698
824	0.00269	856.15	0.01098
825	0.0025	857.15	0.0110955
826	0.00252	858.15	0.0112523
827	0.00246	859.15	0.0111863
828	0.00253	860.15	0.0117142
829	0.00237	861.15	0.01131
830	0.00269	862.15	0.0112275
831	0.00244	863.15	0.0120442
832	0.0024	864.15	0.0108975
833	0.00261	865.15	0.0115905
834	0.00266	866.15	0.011079
835	0.00261	867.15	0.0112028
836	0.0027	868.15	0.011409
837	0.00252	869.15	0.0113678
838	0.0026	870.15	0.011244
839	0.00253	871.15	0.0113183
840	0.00277	872.15	0.0113265
841	0.00264	873.15	0.0113513
842	0.00256	874.15	0.01164
843	0.00261	875.15	0.011772
844	0.00257	876.15	0.0113925
845	0.00253	877.15	0.0117555
846	0.00271	878.15	0.0109883
847	0.00252	879.15	0.0117472
848	0.00262	880.15	0.0116565
849	0.00265	881.15	0.0118462
850	0.00268	882.15	0.0117142
851	0.00263	883.15	0.0116317
852	0.00251	884.15	0.0121762
853	0.00264	885.15	0.0121927
854	0.00256	886.15	0.01164
855	0.00247	887.15	0.011838
856	0.0024	888.15	0.0122175
857	0.00266	889.15	0.0123824
858	0.00261	890.15	0.0120112
859	0.00249	891.15	0.011607
860	0.00251	892.15	0.0126794
861	0.0025	893.15	0.0123164
862	0.00228	894.15	0.0116977
863	0.00242	895.15	0.0123329
864	0.00257	896.15	0.0123824
865	0.00237	897.15	0.0123907
866	0.00253	898.15	0.0126217
867	0.00249	899.15	0.0126712
868	0.0023	900.15	0.0126134
869	0.00244	901.15	0.0126464
870	0.00244	902.15	0.0125722
871	0.00232	903.15	0.0132321
872	0.00237	904.15	0.0136116
873	0.00229	905.15	0.0130012
874	0.00243	906.15	0.0128609
875	0.00242	907.15	0.0128527
876	0.00232	908.15	0.0130589
877	0.00231	909.15	0.0124567
878	0.00229	910.15	0.0126547
879	0.00244	911.15	0.0134466
880	0.00253	912.15	0.0127042
881	0.00238	913.15	0.0129599
882	0.00221	914.15	0.0129022
883	0.00223	915.15	0.0122257
884	0.00232	916.15	0.0131414
885	0.00222	917.15	0.0128032
886	0.00237	918.15	0.0131496
887	0.00232	919.15	0.0127207
888	0.00238	920.15	0.0132321
889	0.00232	921.15	0.0131991
890	0.00234	922.15	0.0131744
891	0.00222	923.15	0.0132321
892	0.00228	924.15	0.0126299
893	0.00229	925.15	0.0132074
894	0.00228	926.15	0.0134054
895	0.00232	927.15	0.0131991
896	0.00232	928.15	0.0131909
897	0.00228	929.15	0.0130672
898	0.00233	930.15	0.0127949
899	0.00231	931.15	0.0134549
900	0.00225	932.15	0.0131991
901	0.00236	933.15	0.0131661
902	0.00231	934.15	0.0135209
903	0.00231	935.15	0.0128114
904	0.00229	936.15	0.0137189
905	0.00224	937.15	0.0128609
906	0.00231	938.15	0.0128609
907	0.0023	939.15	0.0131661
908	0.00226	940.15	0.0136529
909	0.00232	941.15	0.0130094
910	0.00238	942.15	0.0127124
911	0.00219	943.15	0.0132981
912	0.00234	944.15	0.0129929
913	0.00238	945.15	0.0131909
914	0.00229	946.15	0.0128197
915	0.00223	947.15	0.0124402
916	0.00234	948.15	0.0132816
917	0.00232	949.15	0.0128774
918	0.0022	950.15	0.0121845
919	0.00229	951.15	0.0128444
920	0.00238	952.15	0.0127289
921	0.0022	953.15	0.0133146
922	0.00233	954.15	0.0129929
923	0.00221	955.15	0.0132074
924	0.0023	956.15	0.0125887
925	0.00223	957.15	0.0127042
926	0.00237	958.15	0.0134714
927	0.00231	959.15	0.0121597
928	0.00226	960.15	0.0127784
929	0.00236	961.15	0.0122175
930	0.00237	962.15	0.0128444
931	0.00232	963.15	0.0135951
932	0.00237	964.15	0.0123247
933	0.00236	965.15	0.0132981
934	0.00234	966.15	0.0123247
935	0.00238	967.15	0.0125062
936	0.00254	968.15	0.01197
937	0.0023	969.15	0.0124237
938	0.00241	970.15	0.0126217
939	0.00245	971.15	0.0125392
940	0.00238	972.15	0.0124649
941	0.00244	973.15	0.0128197
942	0.00245	974.15	0.0132074
943	0.00243	975.15	0.0122175
944	0.0025	976.15	0.0129269
945	0.00242	977.15	0.0121845
946	0.00252	978.15	0.0123824
947	0.0024	979.15	0.0124897
948	0.00252	980.15	0.0121762
949	0.00251	981.15	0.0122917
950	0.00234	982.15	0.0124732
951	0.00242	983.15	0.0125639
952	0.00248	984.15	0.0126052
953	0.0025	985.15	0.0126629
954	0.00251	986.15	0.0128444
955	0.00249	987.15	0.0128279
956	0.00231	988.15	0.0124732
957	0.00239	989.15	0.0130342
958	0.00237	990.15	0.0121432
959	0.00236	991.15	0.0130094
960	0.00253	992.15	0.0126712
961	0.00235	993.15	0.0125392
962	0.00244	994.15	0.0129599
963	0.00243	995.15	0.0122917
964	0.00232	996.15	0.0128939
965	0.0024	997.15	0.0130754
966	0.00252	998.15	0.0128609
967	0.00238	999.15	0.0126877
968	0.00247	1000.15	0.0123577
969	0.00232	1001.15	0.0126382
970	0.00237	1002.15	0.0129764
971	0.00234	1003.15	0.0129929
972	0.00259	1004.15	0.0129434
973	0.0023	1005.15	0.0130094
974	0.00236	1006.15	0.0126299
975	0.00245	1007.15	0.0135044
976	0.00232	1008.15	0.0129682
977	0.00242	1009.15	0.0135374
978	0.00222	1010.15	0.0126134
979	0.00241	1011.15	0.0119947
980	0.00232	1012.15	0.0134549
981	0.00237	1013.15	0.0124237
982	0.00242	1014.15	0.0135209
983	0.0024	1015.15	0.0126299
984	0.00247	1016.15	0.0129764
985	0.00235	1017.15	0.0130507
986	0.0022	1018.15	0.0126299
987	0.00226	1019.15	0.0126629
988	0.00223	1020.15	0.0130836
989	0.00234	1021.15	0.0127454
990	0.00234	1022.15	0.0129352
991	0.00222	1023.15	0.0128444
992	0.00227	1024.15	0.0131496
993	0.00241	1025.15	0.0129682
994	0.00239	1026.15	0.0127867
995	0.00234	1027.15	0.0127702
996	0.00227	1028.15	0.0129269
997	0.00226	1029.15	0.0125804
998	0.00222	1030.15	0.0129764
999	0.00216	1031.15	0.0134961
1000	0.0022	1032.15	0.0132981
1001	0.00231	1033.15	0.0131331
1002	0.00237	1034.15	0.0133806
1003	0.00226	1035.15	0.0128444
1004	0.00229	1036.15	0.0124567
1005	0.00218	1037.15	0.0122422
1006	0.00226	1038.15	0.0131909
1007	0.00221	1039.15	0.0131991
1008	0.00228	1040.15	0.0130754
1009	0.00226	1041.15	0.0124072
1010	0.00232	1042.15	0.0129434
1011	0.00221	1043.15	0.0133146
1012	0.00225	1044.15	0.0132651
1013	0.00219	1045.15	0.0127702
1014	0.00223	1046.15	0.0129682
1015	0.00219	1047.15	0.0127867
1016	0.00223	1048.15	0.0130672
1017	0.00216	1049.15	0.0128774
1018	0.00209	1050.15	0.0128692
1019	0.00218	1051.15	0.0128939
1020	0.00211	1052.15	0.0129022
1021	0.00221	1053.15	0.0123494
1022	0.00216	1054.15	0.0131496
1023	0.00223	1055.15	0.0131744
1024	0.00218	1056.15	0.0137024
1025	0.00219	1057.15	0.0129104
1026	0.00232	1058.15	0.0128444
1027	0.00228	1059.15	0.0136446
1028	0.00214	1060.15	0.0129847
1029	0.00225	1061.15	0.0128857
1030	0.00224	1062.15	0.0131826
[truncated: 8,502 more rows]

## Sheet: Fig 1c
Summary					Data g1			Data g2			Data g3
n	Mean Wigner Delay (ps)	Std Wigner Delay (ps)			Input pulse Gaussian FWHM (ps)	Delay of Peak (ps)	Output Gaussian FWHM (ps)	Input pulse Gaussian FWHM (ps)	Delay of Peak (ps)	Output Gaussian FWHM (ps)	Input pulse Gaussian FWHM (ps)	Delay of Peak (ps)	Output Gaussian FWHM (ps)
1	144.022	26.899			81.857	94.5436	95.9859	81.857	54.48	54.48	135.092	45.5078	71.4062
2	66.4492	5.9722			137.089	160.028	157.784	137.089	60.48	60.48
3	45.5078	0			198.037	172.639	211.39	198.037	62.48	62.48
					256.72	107.894	266.628	256.72	68.48	68.48
					315.113	141.695	324.796	315.113	68.48	68.48
					365.231	136.684	371.606	365.231	65.48	65.48
					430.044	130.321	436.61	430.044	67.48	67.48
					519.861	169.104	528.266	519.861	71.48	71.48
					597.826	168.444	602.6	597.826	73.48	73.48
					803.822	165.788	806.551	803.822	76.48	76.48
					1625.7	164.649	1627.96	1625.7	65.48	65.48
					135.092	116.475	168.973	135.092	63.1109	99.4737
