# Supplementary material for: Photon bound state dynamics from a single artificial atom
Source: Nat Phys. 2023 Mar 20;19(6):857–62. doi: 10.1038/s41567-023-01997-6 (PMC10264240; doi:10.1038/s41567-023-01997-6)
Supplement: Source Data Fig. 2 — Processed experimental data for g1 and g2-diagonal, and simulated data for g1 (from real input pulse, and infinite pulse) and g2-diagonal. [file 41567_2023_1997_MOESM3_ESM.xlsx]

## Sheet: Sheet1
g1 (experimental)			g1 (simulation - 135 ps pulse)		g1 (simulation - infinite pulse)		g2-diagonal (experimental)			g2-diagonal (simulation)
deltaL/2pi (GHz)	g1 delay (ps)	g1 delay error (ps)	deltaL/2pi (GHz)	Peak delay (ps)	deltaL/2pi (GHz)	Peak delay (ps)	deltaL/2pi (GHz)	g2 delay (ps)	g2 delay error (ps)	deltaL/2pi (GHz)	Peak delay (ps)
-8.78471	28.15	2.00325	-14.9924	12.4	-15	11.1692	-8.78471	32.48	5.01497	-19.0887	7.51206
-7.91471	27.15	2.00601	-14.499	13.2	-14.9	11.2968	-7.91471	33.48	5.02214	-18.6055	7.6883
-6.76471	32.15	2.0056	-14.0056	14	-14.8	11.4267	-6.76471	37.48	5.01893	-18.1222	8.05326
-5.72471	38.15	2.00713	-13.4963	15	-14.7	11.5587	-5.72471	43.48	5.0281	-17.639	8.44432
-4.73471	50.15	2.00759	-13.003	16	-14.6	11.693	-4.73471	50.48	5.02593	-17.1557	8.86401
-3.73471	86.15	2.00588	-12.4937	17	-14.5	11.8296	-3.73471	56.48	5.03593	-16.6724	9.31513
-3.16471	99.15	2.00403	-12.0003	18	-14.4	11.9685	-3.16471	59.48	5.02609	-16.1892	9.80085
-2.21471	107.15	2.00488	-11.5069	19	-14.3	12.1099	-2.21471	61.48	5.03438	-15.7059	10.3247
-1.77471	104.15	2.00487	-10.9976	20.2	-14.2	12.2537	-1.77471	60.48	5.0528	-15.2227	10.8908
-1.51471	106.15	2.00315	-10.5042	21.4	-14.1	12.4001	-1.51471	61.48	5.03254	-14.7394	11.5036
-1.25471	106.15	2.00311	-9.99493	22.8	-14	12.5491	-1.25471	60.48	5.04167	-14.2562	12.1682
-0.99471	103.15	2.00368	-9.50155	24.2	-13.9	12.7007	-0.99471	61.48	5.03353	-13.7729	12.8907
-0.77471	103.15	2.00472	-8.99225	25.8	-13.8	12.855	-0.77471	61.48	5.02727	-13.2896	13.6777
-0.07471	100.15	2.00521	-8.49887	27.8	-13.7	13.0121	-0.07471	57.48	5.03615	-12.8064	14.5367
0.38529	98.15	2.00671	-8.00549	30.2	-13.6	13.172	0.38529	58.48	5.03971	-12.3231	15.4767
1.18529	94.15	2.00389	-7.4962	32.8	-13.5	13.3349	1.18529	56.48	5.02099	-11.8399	16.5074
2.28529	86.15	2.00332	-7.00282	36	-13.4	13.5007	2.28529	52.48	5.02814	-11.3566	17.6405
3.24529	79.15	2.00363	-6.49352	40	-13.3	13.6696	3.24529	51.48	5.02105	-10.8733	18.8888
4.30529	70.15	2.00335	-6.00014	44.8	-13.2	13.8416	4.30529	47.48	5.01736	-10.3901	20.267
5.11529	63.15	2.00378	-5.50676	51	-13.1	14.0169	5.11529	45.48	5.01961	-9.90682	21.7916
6.26529	55.15	2.00333	-4.99747	59	-13	14.1954	6.26529	44.48	5.0143	-9.42356	23.4804
7.15529	50.15	2.00409	-4.50408	69.4	-12.9	14.3772	7.15529	42.48	5.01765	-8.9403	25.3526
8.32529	44.15	2.00997	-3.99479	80.8	-12.8	14.5626	8.32529	38.48	5.0252	-8.45704	27.4271
			-3.50141	90.6	-12.7	14.7514				-7.97378	29.721
			-2.99211	97.6	-12.6	14.9439				-7.49052	32.2459
			-2.49873	102.8	-12.5	15.1401				-7.00726	35.0031
			-2.00535	106.4	-12.4	15.3402				-6.524	37.976
			-1.49606	108.8	-12.3	15.5441				-6.04074	41.1217
			-1.00268	110.2	-12.2	15.7521				-5.55748	44.3635
			-0.49338	110.2	-12.1	15.9642				-5.07422	47.5886
			0	109	-12	16.1805				-4.59096	50.6599
			0.49338	107.8	-11.9	16.4012				-4.1077	53.4485
			1.00268	105.6	-11.8	16.6263				-3.62445	55.8394
			1.49606	102.8	-11.7	16.8561				-3.14119	57.7208
			2.00535	99	-11.6	17.0905				-2.65793	59.0343
			2.49873	94.4	-11.5	17.3298				-2.17467	59.7967
			2.99211	88.6	-11.4	17.574				-1.69141	60.0721
			3.50141	81.4	-11.3	17.8233				-1.20815	59.9558
			3.99479	73.2	-11.2	18.0779				-0.724889	59.5528
			4.50408	65	-11.1	18.3379				-0.24163	58.9594
			4.99747	57.8	-11	18.6035				0.24163	58.2515
			5.50676	52	-10.9	18.8748				0.724889	57.4808
			6.00014	47.6	-10.8	19.1519				1.20815	56.6756
			6.49352	43.8	-10.7	19.4351				1.69141	55.8451
			7.00282	40.6	-10.6	19.7245				2.17467	54.9837
			7.4962	37.6	-10.5	20.0203				2.65793	54.0746
			8.00549	35.4	-10.4	20.3227				3.14119	53.0921
			8.49887	33	-10.3	20.6319				3.62445	52.0028
			8.99225	31	-10.2	20.9481				4.1077	50.7679
			9.50155	29.2	-10.1	21.2716				4.59096	49.346
			9.99493	27.4	-10	21.6024				5.07422	47.7129
			10.5042	25.8	-9.9	21.941				5.55748	45.8753
			10.9976	24.2	-9.8	22.2874				6.04074	43.8379
			11.5069	22.8	-9.7	22.642				6.524	41.6223
			12.0003	21.4	-9.6	23.005				7.00726	39.2942
			12.4937	20.2	-9.5	23.3766				7.49052	36.9294
			13.003	19	-9.4	23.7573				7.97378	34.5942
			13.4963	17.8	-9.3	24.1471				8.45704	32.3378
			14.0056	16.8	-9.2	24.5466				8.9403	30.1928
			14.499	15.8	-9.1	24.9559				9.42356	28.1773
			14.9924	14.8	-9	25.3753				9.90682	26.299
					-8.9	25.8054				10.3901	24.5581
					-8.8	26.2463				10.8733	22.9504
					-8.7	26.6985				11.3566	21.469
					-8.6	27.1623				11.8399	20.1056
					-8.5	27.6382				12.3231	18.8513
					-8.4	28.1266				12.8064	17.6975
					-8.3	28.628				13.2896	16.6354
					-8.2	29.1427				13.7729	15.6573
					-8.1	29.6712				14.2562	14.7555
					-8	30.2142				14.7394	13.9233
					-7.9	30.772				15.2227	13.1545
					-7.8	31.3454				15.7059	12.4433
					-7.7	31.9347				16.1892	11.7846
					-7.6	32.5407				16.6724	11.1737
					-7.5	33.1639				17.1557	10.6066
					-7.4	33.805				17.639	10.0793
					-7.3	34.4648				18.1222	9.58842
					-7.2	35.1439				18.6055	9.1309
					-7.1	35.8431				19.0887	8.91012
					-7	36.5632
					-6.9	37.305
					-6.8	38.0694
					-6.7	38.8573
					-6.6	39.6697
					-6.5	40.5076
					-6.4	41.372
					-6.3	42.264
					-6.2	43.1847
					-6.1	44.1355
					-6	45.1174
					-5.9	46.132
					-5.8	47.1804
					-5.7	48.2643
					-5.6	49.385
					-5.5	50.5442
					-5.4	51.7434
					-5.3	52.9844
					-5.2	54.269
					-5.1	55.5989
					-5	56.976
					-4.9	58.4023
					-4.8	59.8797
					-4.7	61.4103
					-4.6	62.9962
					-4.5	64.6395
					-4.4	66.3422
					-4.3	68.1064
					-4.2	69.9343
					-4.1	71.8278
					-4	73.789
					-3.9	75.8195
					-3.8	77.9211
					-3.7	80.0952
					-3.6	82.3429
					-3.5	84.6652
					-3.4	87.0624
					-3.3	89.5344
					-3.2	92.0806
					-3.1	94.6995
					-3	97.389
					-2.9	100.146
					-2.8	102.966
					-2.7	105.843
					-2.6	108.772
					-2.5	111.743
					-2.4	114.746
					-2.3	117.77
					-2.2	120.801
					-2.1	123.824
					-2	126.821
					-1.9	129.773
					-1.8	132.66
					-1.7	135.458
					-1.6	138.146
					-1.5	140.697
					-1.4	143.088
					-1.3	145.295
					-1.2	147.292
					-1.1	149.06
					-1	150.576
					-0.9	151.825
					-0.8	152.792
					-0.7	153.468
					-0.6	153.846
					-0.5	153.925
					-0.4	153.707
					-0.3	153.201
					-0.2	152.417
					-0.1	151.37
					0	150.077
					0.1	148.56
					0.2	146.841
					0.3	144.941
					0.4	142.886
					0.5	140.699
					0.6	138.402
					0.7	136.018
					0.8	133.568
					0.9	131.071
					1	128.543
					1.1	126.002
					1.2	123.46
					1.3	120.93
					1.4	118.422
					1.5	115.944
					1.6	113.503
					1.7	111.106
					1.8	108.757
					1.9	106.458
					2	104.214
					2.1	102.025
					2.2	99.8914
					2.3	97.8148
					2.4	95.7944
					2.5	93.8298
					2.6	91.92
					2.7	90.0639
					2.8	88.2601
					2.9	86.507
					3	84.8032
					3.1	83.147
					3.2	81.5365
					3.3	79.9702
					3.4	78.4463
					3.5	76.9631
					3.6	75.5191
					3.7	74.1126
					3.8	72.7421
					3.9	71.4062
					4	70.1034
					4.1	68.8324
					4.2	67.5919
					4.3	66.3808
					4.4	65.198
					4.5	64.0422
					4.6	62.9126
					4.7	61.8082
					4.8	60.7281
					4.9	59.6715
					5	58.6375
					5.1	57.6254
					5.2	56.6346
					5.3	55.6644
					5.4	54.7141
					5.5	53.7832
					5.6	52.8712
					5.7	51.9775
					5.8	51.1016
					5.9	50.2431
					6	49.4015
					6.1	48.5764
					6.2	47.7675
					6.3	46.9743
					6.4	46.1965
					6.5	45.4337
					6.6	44.6856
					6.7	43.952
					6.8	43.2324
					6.9	42.5266
					7	41.8343
					7.1	41.1552
					7.2	40.4891
					7.3	39.8356
					7.4	39.1947
					7.5	38.5659
					7.6	37.9491
					7.7	37.344
					7.8	36.7504
					7.9	36.1681
					8	35.5968
					8.1	35.0364
					8.2	34.4866
					8.3	33.9472
					8.4	33.4181
					8.5	32.899
					8.6	32.3897
					8.7	31.8901
					8.8	31.3999
					8.9	30.919
					9	30.4471
					9.1	29.9842
					9.2	29.53
					9.3	29.0844
					9.4	28.6472
					9.5	28.2182
					9.6	27.7972
					9.7	27.3842
					9.8	26.9789
					9.9	26.5812
					10	26.1909
					10.1	25.8079
					10.2	25.4321
					10.3	25.0633
					10.4	24.7013
					10.5	24.346
					10.6	23.9973
					10.7	23.6551
					10.8	23.3192
					10.9	22.9895
					11	22.6658
					11.1	22.3481
					11.2	22.0362
					11.3	21.73
					11.4	21.4294
					11.5	21.1342
					11.6	20.8444
					11.7	20.5598
					11.8	20.2804
					11.9	20.006
					12	19.7365
					12.1	19.4719
					12.2	19.212
					12.3	18.9567
					12.4	18.7059
					12.5	18.4596
					12.6	18.2177
					12.7	17.98
					12.8	17.7464
					12.9	17.517
					13	17.2916
					13.1	17.07
					13.2	16.8524
					13.3	16.6385
					13.4	16.4282
					13.5	16.2216
					13.6	16.0185
					13.7	15.8189
					13.8	15.6227
					13.9	15.4298
					14	15.2402
					14.1	15.0538
					14.2	14.8705
					14.3	14.6902
					14.4	14.513
					14.5	14.3387
					14.6	14.1673
					14.7	13.9987
					14.8	13.8329
					14.9	13.6698
					15	13.5094
