# Supplementary material for: Photon bound state dynamics from a single artificial atom
Source: Nat Phys. 2023 Mar 20;19(6):857–62. doi: 10.1038/s41567-023-01997-6 (PMC10264240; doi:10.1038/s41567-023-01997-6)
Supplement: Source Data Fig. 3 — Processed experimental data from g2 maps, and fit. Processed experimental data from g2 maps, and data from numerical simulation. [file 41567_2023_1997_MOESM4_ESM.xlsx]

## Sheet: Fig 3b
Experimental		Fit function used on experimental data, with only fitting parameter the amplitude A: A^2 * (exp(-Gamma*abs(tau1-tau2)) - 2*(Gamma/kappa)*exp(-(Gamma+kappa)*abs(tau1-tau2)/2) + (Gamma/kappa)^2*(exp(-kappa*abs(tau1-tau2)))
tau1-tau2 (ps)	g2(tau1-tau2)	tau1-tau2 (ps)	g2(tau1-tau2)
-5087.25	0	-297.247	4.85486
-5077.25	0	-296.247	4.98594
-5067.25	0	-295.247	5.12055
-5057.25	0	-294.247	5.2588
-5047.25	0	-293.247	5.40078
-5037.25	0	-292.247	5.5466
-5027.25	0	-291.247	5.69635
-5017.25	0	-290.247	5.85014
-5007.25	0	-289.247	6.00809
-4997.25	0	-288.247	6.1703
-4987.25	0	-287.247	6.33689
-4977.25	0	-286.247	6.50798
-4967.25	0	-285.247	6.68368
-4957.25	0	-284.247	6.86414
-4947.25	0	-283.247	7.04946
-4937.25	0	-282.247	7.23978
-4927.25	0	-281.247	7.43525
-4917.25	0	-280.247	7.63599
-4907.25	0	-279.247	7.84215
-4897.25	0	-278.247	8.05388
-4887.25	0	-277.247	8.27133
-4877.25	0	-276.247	8.49464
-4867.25	0	-275.247	8.72399
-4857.25	0	-274.247	8.95952
-4847.25	0	-273.247	9.20142
-4837.25	0	-272.247	9.44984
-4827.25	0	-271.247	9.70498
-4817.25	0	-270.247	9.967
-4807.25	0	-269.247	10.2361
-4797.25	0	-268.247	10.5125
-4787.25	0	-267.247	10.7963
-4777.25	0	-266.247	11.0878
-4767.25	0	-265.247	11.3871
-4757.25	0	-264.247	11.6946
-4747.25	0	-263.247	12.0103
-4737.25	0	-262.247	12.3346
-4727.25	0	-261.247	12.6676
-4717.25	0	-260.247	13.0096
-4707.25	0	-259.247	13.3608
-4697.25	0	-258.247	13.7216
-4687.25	0	-257.247	14.092
-4677.25	0	-256.247	14.4725
-4667.25	0	-255.247	14.8632
-4657.25	0	-254.247	15.2645
-4647.25	0	-253.247	15.6766
-4637.25	0	-252.247	16.0999
-4627.25	0	-251.247	16.5346
-4617.25	0	-250.247	16.981
-4607.25	0	-249.247	17.4394
-4597.25	0	-248.247	17.9103
-4587.25	0	-247.247	18.3938
-4577.25	0	-246.247	18.8904
-4567.25	0	-245.247	19.4004
-4557.25	0	-244.247	19.9242
-4547.25	0	-243.247	20.4622
-4537.25	0	-242.247	21.0146
-4527.25	0	-241.247	21.582
-4517.25	0	-240.247	22.1647
-4507.25	0	-239.247	22.7631
-4497.25	0	-238.247	23.3776
-4487.25	0	-237.247	24.0088
-4477.25	0	-236.247	24.657
-4467.25	0	-235.247	25.3227
-4457.25	0	-234.247	26.0064
-4447.25	0	-233.247	26.7085
-4437.25	0	-232.247	27.4296
-4427.25	0	-231.247	28.1702
-4417.25	0	-230.247	28.9307
-4407.25	0	-229.247	29.7118
-4397.25	0	-228.247	30.514
-4387.25	0	-227.247	31.3378
-4377.25	0	-226.247	32.1839
-4367.25	0	-225.247	33.0528
-4357.25	0	-224.247	33.9452
-4347.25	0	-223.247	34.8616
-4337.25	0	-222.247	35.8029
-4327.25	0	-221.247	36.7695
-4317.25	0	-220.247	37.7622
-4307.25	0	-219.247	38.7817
-4297.25	0	-218.247	39.8287
-4287.25	0	-217.247	40.9041
-4277.25	0	-216.247	42.0084
-4267.25	0	-215.247	43.1426
-4257.25	0	-214.247	44.3073
-4247.25	0	-213.247	45.5035
-4237.25	0	-212.247	46.7321
-4227.25	0	-211.247	47.9937
-4217.25	0	-210.247	49.2895
-4207.25	0	-209.247	50.6202
-4197.25	0	-208.247	51.9869
-4187.25	0	-207.247	53.3904
-4177.25	0	-206.247	54.8318
-4167.25	0	-205.247	56.3122
-4157.25	0	-204.247	57.8325
-4147.25	0	-203.247	59.3939
-4137.25	0	-202.247	60.9974
-4127.25	0	-201.247	62.6442
-4117.25	0	-200.247	64.3354
-4107.25	0	-199.247	66.0723
-4097.25	0	-198.247	67.8561
-4087.25	0	-197.247	69.6881
-4077.25	0	-196.247	71.5695
-4067.25	0	-195.247	73.5017
-4057.25	23	-194.247	75.486
-4047.25	0	-193.247	77.5239
-4037.25	0	-192.247	79.6169
-4027.25	0	-191.247	81.7663
-4017.25	0	-190.247	83.9738
-4007.25	0	-189.247	86.2408
-3997.25	0	-188.247	88.5691
-3987.25	0	-187.247	90.9601
-3977.25	18	-186.247	93.4158
-3967.25	0	-185.247	95.9377
-3957.25	0	-184.247	98.5277
-3947.25	0	-183.247	101.188
-3937.25	0	-182.247	103.919
-3927.25	0	-181.247	106.725
-3917.25	0	-180.247	109.606
-3907.25	0	-179.247	112.565
-3897.25	0	-178.247	115.604
-3887.25	0	-177.247	118.724
-3877.25	0	-176.247	121.929
-3867.25	16	-175.247	125.221
-3857.25	0	-174.247	128.601
-3847.25	0	-173.247	132.073
-3837.25	0	-172.247	135.638
-3827.25	0	-171.247	139.3
-3817.25	0	-170.247	143.06
-3807.25	0	-169.247	146.922
-3797.25	0	-168.247	150.888
-3787.25	16	-167.247	154.961
-3777.25	0	-166.247	159.144
-3767.25	0	-165.247	163.439
-3757.25	0	-164.247	167.851
-3747.25	0	-163.247	172.382
-3737.25	16	-162.247	177.035
-3727.25	0	-161.247	181.813
-3717.25	0	-160.247	186.721
-3707.25	0	-159.247	191.761
-3697.25	0	-158.247	196.936
-3687.25	0	-157.247	202.252
-3677.25	0	-156.247	207.71
-3667.25	0	-155.247	213.317
-3657.25	0	-154.247	219.074
-3647.25	0	-153.247	224.986
-3637.25	0	-152.247	231.058
-3627.25	0	-151.247	237.294
-3617.25	0	-150.247	243.698
-3607.25	0	-149.247	250.274
-3597.25	16	-148.247	257.028
-3587.25	0	-147.247	263.964
-3577.25	0	-146.247	271.087
-3567.25	0	-145.247	278.402
-3557.25	0	-144.247	285.914
-3547.25	0	-143.247	293.628
-3537.25	0	-142.247	301.551
-3527.25	0	-141.247	309.687
-3517.25	0	-140.247	318.042
-3507.25	0	-139.247	326.622
-3497.25	0	-138.247	335.433
-3487.25	0	-137.247	344.482
-3477.25	0	-136.247	353.774
-3467.25	0	-135.247	363.317
-3457.25	0	-134.247	373.117
-3447.25	0	-133.247	383.18
-3437.25	0	-132.247	393.514
-3427.25	0	-131.247	404.127
-3417.25	0	-130.247	415.025
-3407.25	0	-129.247	426.216
-3397.25	0	-128.247	437.708
-3387.25	0	-127.247	449.509
-3377.25	0	-126.247	461.628
-3367.25	0	-125.247	474.072
-3357.25	0	-124.247	486.851
-3347.25	0	-123.247	499.974
-3337.25	0	-122.247	513.448
-3327.25	0	-121.247	527.285
-3317.25	0	-120.247	541.493
-3307.25	0	-119.247	556.083
-3297.25	0	-118.247	571.064
-3287.25	0	-117.247	586.447
-3277.25	0	-116.247	602.243
-3267.25	0	-115.247	618.462
-3257.25	0	-114.247	635.116
-3247.25	0	-113.247	652.216
-3237.25	0	-112.247	669.774
-3227.25	0	-111.247	687.801
-3217.25	0	-110.247	706.312
-3207.25	0	-109.247	725.317
-3197.25	0	-108.247	744.83
-3187.25	0	-107.247	764.864
-3177.25	0	-106.247	785.434
-3167.25	0	-105.247	806.552
-3157.25	0	-104.247	828.233
-3147.25	0	-103.247	850.493
-3137.25	0	-102.247	873.345
-3127.25	0	-101.247	896.806
-3117.25	0	-100.247	920.89
-3107.25	0	-99.2467	945.615
-3097.25	0	-98.2467	970.996
-3087.25	0	-97.2467	997.051
-3077.25	0	-96.2467	1023.8
-3067.25	0	-95.2467	1051.25
-3057.25	0	-94.2467	1079.43
-3047.25	0	-93.2467	1108.35
-3037.25	0	-92.2467	1138.04
-3027.25	0	-91.2467	1168.51
-3017.25	0	-90.2467	1199.79
-3007.25	0	-89.2467	1231.88
-2997.25	0	-88.2467	1264.82
-2987.25	0	-87.2467	1298.62
-2977.25	0	-86.2467	1333.31
-2967.25	0	-85.2467	1368.91
-2957.25	0	-84.2467	1405.43
-2947.25	16	-83.2467	1442.91
-2937.25	0	-82.2467	1481.36
-2927.25	0	-81.2467	1520.81
-2917.25	0	-80.2467	1561.28
-2907.25	0	-79.2467	1602.79
-2897.25	0	-78.2467	1645.38
-2887.25	0	-77.2467	1689.06
-2877.25	0	-76.2467	1733.86
-2867.25	0	-75.2467	1779.81
-2857.25	0	-74.2467	1826.93
-2847.25	0	-73.2467	1875.25
-2837.25	0	-72.2467	1924.8
-2827.25	0	-71.2467	1975.59
-2817.25	0	-70.2467	2027.67
-2807.25	0	-69.2467	2081.05
-2797.25	0	-68.2467	2135.76
-2787.25	0	-67.2467	2191.84
-2777.25	0	-66.2467	2249.3
-2767.25	0	-65.2467	2308.18
-2757.25	32	-64.2467	2368.5
-2747.25	0	-63.2467	2430.3
-2737.25	0	-62.2467	2493.59
-2727.25	0	-61.2467	2558.41
-2717.25	0	-60.2467	2624.78
-2707.25	0	-59.2467	2692.73
-2697.25	0	-58.2467	2762.28
-2687.25	0	-57.2467	2833.46
-2677.25	0	-56.2467	2906.3
-2667.25	0	-55.2467	2980.81
-2657.25	0	-54.2467	3057.03
-2647.25	0	-53.2467	3134.97
-2637.25	0	-52.2467	3214.65
-2627.25	0	-51.2467	3296.09
-2617.25	0	-50.2467	3379.31
-2607.25	0	-49.2467	3464.33
-2597.25	0	-48.2467	3551.15
-2587.25	0	-47.2467	3639.79
-2577.25	0	-46.2467	3730.25
-2567.25	0	-45.2467	3822.55
-2557.25	0	-44.2467	3916.68
-2547.25	0	-43.2467	4012.64
-2537.25	0	-42.2467	4110.43
-2527.25	0	-41.2467	4210.03
-2517.25	0	-40.2467	4311.44
-2507.25	0	-39.2467	4414.63
-2497.25	0	-38.2467	4519.58
-2487.25	0	-37.2467	4626.25
-2477.25	0	-36.2467	4734.62
-2467.25	0	-35.2467	4844.62
-2457.25	0	-34.2467	4956.22
-2447.25	17	-33.2467	5069.34
-2437.25	0	-32.2467	5183.93
-2427.25	0	-31.2467	5299.88
-2417.25	0	-30.2467	5417.13
-2407.25	0	-29.2467	5535.55
-2397.25	0	-28.2467	5655.03
-2387.25	0	-27.2467	5775.44
-2377.25	0	-26.2467	5896.65
-2367.25	0	-25.2467	6018.47
-2357.25	0	-24.2467	6140.75
-2347.25	0	-23.2467	6263.27
-2337.25	0	-22.2467	6385.83
-2327.25	0	-21.2467	6508.19
-2317.25	0	-20.2467	6630.09
-2307.25	0	-19.2467	6751.24
-2297.25	0	-18.2467	6871.34
-2287.25	0	-17.2467	6990.05
-2277.25	0	-16.2467	7107
-2267.25	0	-15.2467	7221.81
-2257.25	0	-14.2467	7334.05
-2247.25	0	-13.2467	7443.26
-2237.25	0	-12.2467	7548.95
-2227.25	0	-11.2467	7650.57
-2217.25	0	-10.2467	7747.57
-2207.25	0	-9.24668	7839.34
-2197.25	0	-8.24668	7925.22
-2187.25	0	-7.24668	8004.52
-2177.25	0	-6.24668	8076.5
-2167.25	0	-5.24668	8140.38
-2157.25	0	-4.24668	8195.34
-2147.25	0	-3.24668	8240.5
-2137.25	0	-2.24668	8274.95
-2127.25	0	-1.24668	8297.72
-2117.25	0	-0.24668	8307.82
-2107.25	0	0.75332	8304.35
-2097.25	0	1.75332	8287.71
-2087.25	0	2.75332	8258.9
-2077.25	0	3.75332	8218.9
-2067.25	0	4.75332	8168.67
-2057.25	0	5.75332	8109.08
-2047.25	0	6.75332	8040.99
-2037.25	0	7.75332	7965.21
-2027.25	0	8.75332	7882.49
-2017.25	0	9.75332	7793.54
-2007.25	0	10.7533	7699.04
-1997.25	0	11.7533	7599.63
-1987.25	0	12.7533	7495.88
-1977.25	0	13.7533	7388.34
-1967.25	0	14.7533	7277.54
-1957.25	0	15.7533	7163.94
-1947.25	0	16.7533	7047.99
-1937.25	0	17.7533	6930.1
-1927.25	0	18.7533	6810.64
-1917.25	0	19.7533	6689.97
-1907.25	0	20.7533	6568.4
-1897.25	0	21.7533	6446.24
-1887.25	0	22.7533	6323.75
-1877.25	18	23.7533	6201.18
-1867.25	0	24.7533	6078.75
-1857.25	0	25.7533	5956.68
-1847.25	0	26.7533	5835.15
-1837.25	0	27.7533	5714.33
-1827.25	0	28.7533	5594.37
-1817.25	0	29.7533	5475.41
-1807.25	0	30.7533	5357.57
-1797.25	17	31.7533	5240.97
-1787.25	0	32.7533	5125.7
-1777.25	0	33.7533	5011.84
-1767.25	0	34.7533	4899.48
-1757.25	0	35.7533	4788.69
-1747.25	0	36.7533	4679.51
-1737.25	0	37.7533	4571.99
-1727.25	0	38.7533	4466.19
-1717.25	0	39.7533	4362.13
-1707.25	0	40.7533	4259.84
-1697.25	0	41.7533	4159.34
-1687.25	0	42.7533	4060.65
-1677.25	0	43.7533	3963.79
-1667.25	0	44.7533	3868.76
-1657.25	0	45.7533	3775.56
-1647.25	0	46.7533	3684.19
-1637.25	17	47.7533	3594.65
-1627.25	0	48.7533	3506.93
-1617.25	0	49.7533	3421.03
-1607.25	0	50.7533	3336.92
-1597.25	0	51.7533	3254.61
-1587.25	0	52.7533	3174.06
-1577.25	0	53.7533	3095.26
-1567.25	0	54.7533	3018.2
-1557.25	0	55.7533	2942.85
-1547.25	0	56.7533	2869.19
-1537.25	0	57.7533	2797.19
-1527.25	0	58.7533	2726.84
-1517.25	0	59.7533	2658.1
-1507.25	0	60.7533	2590.96
-1497.25	0	61.7533	2525.38
-1487.25	0	62.7533	2461.33
-1477.25	0	63.7533	2398.8
-1467.25	0	64.7533	2337.76
-1457.25	0	65.7533	2278.17
-1447.25	0	66.7533	2220.01
-1437.25	0	67.7533	2163.26
-1427.25	0	68.7533	2107.87
-1417.25	0	69.7533	2053.84
-1407.25	0	70.7533	2001.12
-1397.25	0	71.7533	1949.7
-1387.25	17	72.7533	1899.54
-1377.25	0	73.7533	1850.62
-1367.25	0	74.7533	1802.91
-1357.25	0	75.7533	1756.39
-1347.25	0	76.7533	1711.02
-1337.25	0	77.7533	1666.79
-1327.25	0	78.7533	1623.67
-1317.25	0	79.7533	1581.63
-1307.25	0	80.7533	1540.64
-1297.25	0	81.7533	1500.69
-1287.25	0	82.7533	1461.75
-1277.25	0	83.7533	1423.8
-1267.25	0	84.7533	1386.81
-1257.25	0	85.7533	1350.76
-1247.25	0	86.7533	1315.63
-1237.25	0	87.7533	1281.39
-1227.25	0	88.7533	1248.03
-1217.25	0	89.7533	1215.52
-1207.25	0	90.7533	1183.84
-1197.25	0	91.7533	1152.98
-1187.25	0	92.7533	1122.9
-1177.25	0	93.7533	1093.61
-1167.25	0	94.7533	1065.06
-1157.25	0	95.7533	1037.25
-1147.25	0	96.7533	1010.16
-1137.25	0	97.7533	983.765
-1127.25	0	98.7533	958.054
-1117.25	0	99.7533	933.007
-1107.25	16	100.753	908.609
-1097.25	0	101.753	884.843
-1087.25	17	102.753	861.692
-1077.25	0	103.753	839.142
-1067.25	0	104.753	817.177
-1057.25	0	105.753	795.783
-1047.25	0	106.753	774.945
-1037.25	0	107.753	754.648
-1027.25	0	108.753	734.879
-1017.25	0	109.753	715.625
-1007.25	0	110.753	696.872
-997.247	17	111.753	678.608
-987.247	0	112.753	660.82
-977.247	16	113.753	643.496
-967.247	0	114.753	626.623
-957.247	0	115.753	610.191
-947.247	0	116.753	594.188
-937.247	0	117.753	578.603
-927.247	0	118.753	563.425
-917.247	0	119.753	548.643
-907.247	0	120.753	534.248
-897.247	0	121.753	520.229
-887.247	0	122.753	506.577
-877.247	0	123.753	493.282
-867.247	0	124.753	480.335
-857.247	0	125.753	467.726
-847.247	0	126.753	455.448
-837.247	0	127.753	443.491
-827.247	0	128.753	431.848
-817.247	0	129.753	420.509
-807.247	0	130.753	409.467
-797.247	0	131.753	398.715
-787.247	0	132.753	388.244
-777.247	0	133.753	378.048
-767.247	0	134.753	368.119
-757.247	0	135.753	358.451
-747.247	0	136.753	349.036
-737.247	0	137.753	339.868
-727.247	17	138.753	330.94
-717.247	0	139.753	322.246
-707.247	0	140.753	313.781
-697.247	0	141.753	305.538
-687.247	0	142.753	297.511
-677.247	0	143.753	289.694
-667.247	16	144.753	282.083
-657.247	0	145.753	274.671
-647.247	0	146.753	267.454
-637.247	0	147.753	260.427
-627.247	0	148.753	253.584
-617.247	0	149.753	246.92
-607.247	0	150.753	240.432
-597.247	0	151.753	234.114
-587.247	0	152.753	227.962
-577.247	0	153.753	221.971
-567.247	16	154.753	216.138
-557.247	33	155.753	210.458
-547.247	16	156.753	204.927
-537.247	0	157.753	199.541
-527.247	0	158.753	194.297
-517.247	0	159.753	189.19
-507.247	0	160.753	184.218
-497.247	18	161.753	179.376
-487.247	17	162.753	174.662
-477.247	0	163.753	170.071
-467.247	0	164.753	165.601
-457.247	0	165.753	161.249
-447.247	0	166.753	157.01
-437.247	0	167.753	152.884
-427.247	0	168.753	148.865
-417.247	0	169.753	144.952
-407.247	16	170.753	141.142
-397.247	0	171.753	137.432
-387.247	0	172.753	133.82
-377.247	0	173.753	130.302
-367.247	0	174.753	126.877
-357.247	0	175.753	123.542
-347.247	35	176.753	120.295
-337.247	17	177.753	117.133
-327.247	0	178.753	114.054
-317.247	16	179.753	111.056
-307.247	33	180.753	108.137
-297.247	18	181.753	105.294
-287.247	16	182.753	102.526
-277.247	19	183.753	99.8311
-267.247	52	184.753	97.2069
-257.247	20	185.753	94.6516
-247.247	0	186.753	92.1635
-237.247	16	187.753	89.7408
-227.247	55	188.753	87.3817
-217.247	50	189.753	85.0847
-207.247	54	190.753	82.848
-197.247	71	191.753	80.6702
-187.247	74	192.753	78.5495
-177.247	76	193.753	76.4847
-167.247	79	194.753	74.4741
-157.247	196	195.753	72.5163
-147.247	220	196.753	70.61
-137.247	280	197.753	68.7538
-127.247	304	198.753	66.9464
-117.247	370	199.753	65.1865
-107.247	464	200.753	63.4729
-97.2467	630	201.753	61.8043
-87.2467	900	202.753	60.1796
-77.2467	1194	203.753	58.5976
-67.2467	1806	204.753	57.0572
-57.2467	2500	205.753	55.5572
-47.2467	3504	206.753	54.0967
-37.2467	4885	207.753	52.6746
-27.2467	6050	208.753	51.2899
-17.2467	7195	209.753	49.9416
-7.24668	8010	210.753	48.6287
2.75332	8231	211.753	47.3503
12.7533	7640	212.753	46.1056
22.7533	6535	213.753	44.8935
32.7533	5451	214.753	43.7133
42.7533	4162	215.753	42.5642
52.7533	2901	216.753	41.4452
62.7533	2104	217.753	40.3557
72.7533	1390	218.753	39.2948
82.7533	984	219.753	38.2618
92.7533	745	220.753	37.2559
102.753	509	221.753	36.2765
112.753	436	222.753	35.3229
122.753	336	223.753	34.3943
132.753	283	224.753	33.4901
142.753	175	225.753	32.6097
152.753	190	226.753	31.7524
162.753	115	227.753	30.9177
172.753	109	228.753	30.1049
182.753	36	229.753	29.3135
192.753	38	230.753	28.5429
202.753	0	231.753	27.7925
212.753	16	232.753	27.0619
222.753	0	233.753	26.3505
232.753	18	234.753	25.6577
242.753	0	235.753	24.9832
252.753	0	236.753	24.3264
262.753	0	237.753	23.6869
272.753	32	238.753	23.0642
282.753	34	239.753	22.4579
292.753	32	240.753	21.8675
302.753	37	241.753	21.2926
312.753	55	242.753	20.7329
322.753	56	243.753	20.1878
332.753	0	244.753	19.6571
342.753	0	245.753	19.1403
352.753	0	246.753	18.6372
362.753	0	247.753	18.1472
372.753	0	248.753	17.6702
382.753	0	249.753	17.2056
392.753	0	250.753	16.7533
402.753	0	251.753	16.3129
412.753	0	252.753	15.884
422.753	17	253.753	15.4665
432.753	0	254.753	15.0599
442.753	0	255.753	14.664
452.753	17	256.753	14.2785
462.753	0	257.753	13.9031
472.753	0	258.753	13.5376
482.753	0	259.753	13.1817
492.753	0	260.753	12.8352
502.753	0	261.753	12.4977
512.753	0	262.753	12.1692
522.753	17	263.753	11.8493
532.753	0	264.753	11.5378
542.753	0	265.753	11.2345
552.753	0	266.753	10.9391
562.753	0	267.753	10.6515
572.753	0	268.753	10.3715
582.753	0	269.753	10.0989
592.753	17	270.753	9.83338
602.753	0	271.753	9.57487
612.753	0	272.753	9.32315
622.753	0	273.753	9.07806
632.753	0	274.753	8.83941
642.753	0	275.753	8.60703
652.753	0	276.753	8.38076
662.753	0	277.753	8.16044
672.753	0	278.753	7.94591
682.753	0	279.753	7.73702
692.753	0	280.753	7.53362
702.753	16	281.753	7.33557
712.753	0	282.753	7.14272
722.753	0	283.753	6.95495
732.753	0	284.753	6.77211
742.753	0	285.753	6.59408
752.753	16	286.753	6.42073
762.753	0	287.753	6.25193
772.753	0	288.753	6.08758
782.753	0	289.753	5.92754
792.753	0	290.753	5.77171
802.753	35	291.753	5.61998
812.753	16	292.753	5.47224
822.753	0	293.753	5.32838
832.753	18	294.753	5.1883
842.753	16	295.753	5.0519
852.753	0	296.753	4.91909
862.753	19	297.753	4.78978
872.753	0	298.753	4.66386
882.753	0	299.753	4.54125
892.753	18	300.753	4.42187
902.753	0	301.753	4.30562
912.753	0	302.753	4.19243
922.753	0
932.753	0
942.753	0
952.753	0
962.753	0
972.753	0
982.753	0
992.753	0
1002.75	0
1012.75	0
1022.75	0
1032.75	0
1042.75	0
1052.75	16
1062.75	0
1072.75	0
1082.75	0
1092.75	0
1102.75	16
1112.75	0
1122.75	0
1132.75	0
1142.75	0
1152.75	0
1162.75	0
1172.75	0
1182.75	0
1192.75	0
1202.75	0
1212.75	0
1222.75	16
1232.75	0
1242.75	16
1252.75	0
1262.75	0
1272.75	32
1282.75	0
1292.75	0
1302.75	0
1312.75	0
1322.75	0
1332.75	0
1342.75	0
1352.75	0
1362.75	0
1372.75	16
1382.75	0
1392.75	0
1402.75	16
1412.75	0
1422.75	0
1432.75	0
1442.75	0
1452.75	0
1462.75	0
1472.75	0
1482.75	0
1492.75	16
1502.75	0
1512.75	0
1522.75	0
1532.75	21
1542.75	17
1552.75	0
1562.75	0
1572.75	0
1582.75	0
1592.75	0
1602.75	0
1612.75	0
1622.75	0
1632.75	0
1642.75	0
1652.75	16
1662.75	0
1672.75	0
1682.75	0
1692.75	0
1702.75	0
1712.75	0
1722.75	0
1732.75	16
1742.75	0
1752.75	16
1762.75	0
1772.75	0
1782.75	0
1792.75	0
1802.75	16
1812.75	0
1822.75	16
1832.75	0
1842.75	0
1852.75	18
1862.75	0
1872.75	0
1882.75	0
1892.75	0
1902.75	21
1912.75	0
1922.75	0
1932.75	0
1942.75	0
1952.75	16
1962.75	0
1972.75	0
1982.75	0
1992.75	0
2002.75	0
2012.75	0
2022.75	0
2032.75	0
2042.75	0
2052.75	0
2062.75	17
2072.75	0
2082.75	0
2092.75	0
2102.75	0
2112.75	17
2122.75	0
2132.75	0
2142.75	0
2152.75	0
2162.75	0
2172.75	0
2182.75	0
2192.75	0
2202.75	0
2212.75	0
2222.75	0
2232.75	0
2242.75	0
2252.75	16
2262.75	0
2272.75	0
2282.75	0
2292.75	0
2302.75	0
2312.75	0
2322.75	0
2332.75	0
2342.75	0
2352.75	0
2362.75	16
2372.75	0
2382.75	16
2392.75	0
2402.75	0
2412.75	0
2422.75	0
2432.75	0
2442.75	0
2452.75	0
2462.75	0
2472.75	0
2482.75	32
2492.75	0
2502.75	0
2512.75	0
2522.75	0
2532.75	0
2542.75	0
2552.75	0
2562.75	0
2572.75	38
2582.75	0
2592.75	0
2602.75	0
2612.75	0
2622.75	0
2632.75	0
2642.75	20
2652.75	18
2662.75	0
2672.75	16
2682.75	0
2692.75	0
2702.75	0
2712.75	0
2722.75	17
2732.75	0
2742.75	0
2752.75	0
2762.75	0
2772.75	0
2782.75	0
2792.75	0
2802.75	0
2812.75	16
2822.75	0
2832.75	0
2842.75	0
2852.75	0
2862.75	0
2872.75	17
2882.75	0
2892.75	0
2902.75	0
2912.75	0
2922.75	0
2932.75	0
2942.75	17
2952.75	0
2962.75	0
2972.75	0
2982.75	0
2992.75	0
3002.75	0
3012.75	0
3022.75	0
3032.75	0
3042.75	0
3052.75	0
3062.75	0
3072.75	0
3082.75	0
3092.75	0
3102.75	0
3112.75	0
3122.75	0
3132.75	0
3142.75	0
3152.75	0
3162.75	0
3172.75	0
3182.75	0
3192.75	0
3202.75	0
3212.75	16
3222.75	16
3232.75	0
3242.75	17
3252.75	17
3262.75	0
3272.75	0
3282.75	0
3292.75	0
3302.75	0
3312.75	0
3322.75	0
3332.75	0
3342.75	0
3352.75	0
3362.75	0
3372.75	0
3382.75	0
3392.75	0
3402.75	16
3412.75	0
3422.75	0
3432.75	0
3442.75	0
3452.75	0
3462.75	0
3472.75	0
3482.75	0
3492.75	0
3502.75	0
3512.75	0
3522.75	0
3532.75	0
3542.75	0
3552.75	0
3562.75	0
3572.75	16
3582.75	19
3592.75	0
3602.75	0
3612.75	0
3622.75	0
3632.75	32
3642.75	0
3652.75	0
3662.75	0
3672.75	0
3682.75	0
3692.75	33
3702.75	0
3712.75	0
3722.75	0
3732.75	0
3742.75	0
3752.75	0
3762.75	0
3772.75	0
3782.75	0
3792.75	0
3802.75	0
3812.75	21
3822.75	0
3832.75	0
3842.75	34
3852.75	0
3862.75	0
3872.75	0
3882.75	0
3892.75	16
3902.75	0
3912.75	0
3922.75	0
3932.75	0
3942.75	0
3952.75	0
3962.75	0
3972.75	0
3982.75	0
3992.75	0
4002.75	0
4012.75	0
4022.75	0
4032.75	0
4042.75	0
4052.75	0
4062.75	0
4072.75	0
4082.75	0
4092.75	0
4102.75	0
4112.75	0
4122.75	0
4132.75	0
4142.75	0
4152.75	0
4162.75	0
4172.75	0
4182.75	0
4192.75	0
4202.75	0
4212.75	0
4222.75	0
4232.75	0
4242.75	0
4252.75	0
4262.75	16
4272.75	0
4282.75	0
4292.75	0
4302.75	0
4312.75	0
4322.75	0
4332.75	0
4342.75	0
4352.75	0
4362.75	0
4372.75	0
4382.75	0
4392.75	0
4402.75	0
4412.75	0
4422.75	0
4432.75	0
4442.75	0
4452.75	0
4462.75	0
4472.75	0
4482.75	0
4492.75	0
4502.75	0
4512.75	0
4522.75	0
4532.75	0
4542.75	0
4552.75	0
4562.75	0
4572.75	0
4582.75	0
4592.75	0
4602.75	0
4612.75	0
4622.75	0
4632.75	0
4642.75	0
4652.75	0
4662.75	0
4672.75	0
4682.75	0
4692.75	0
4702.75	0
4712.75	0
4722.75	0
4732.75	0
4742.75	0
4752.75	0
4762.75	0
4772.75	0
4782.75	0
4792.75	0
4802.75	0
4812.75	0
4822.75	0
4832.75	0
4842.75	0
4852.75	0
4862.75	0
4872.75	0
4882.75	0
4892.75	0
4902.75	0
4912.75	0
4922.75	0
4932.75	0
4942.75	0
4952.75	0
4962.75	0
4972.75	0
4982.75	0
4992.75	0
5002.75	0
5012.75	0
5022.75	0
5032.75	0
5042.75	0
5052.75	0
5062.75	0
5072.75	0
5082.75	0
5092.75	0
5102.75	0
5112.75	0
5122.75	0
5132.75	0
5142.75	0
5152.75	0
5162.75	0
5172.75	0
5182.75	0
5192.75	0
5202.75	0
5212.75	0
5222.75	0
5232.75	0
5242.75	0
5252.75	0
5262.75	0
5272.75	0
5282.75	0
5292.75	0
5302.75	0
5312.75	0
5322.75	0
5332.75	0
5342.75	0
5352.75	0
5362.75	0
5372.75	0
5382.75	0
5392.75	0

## Sheet: Fig 3c
Experimental		Simulation
Input Pulse Gaussian FWHM (ps)	Ratio bound-states to all	Input Pulse Gaussian FWHM (ps)	sigma*Gamma	Probability 2-photon Bound State
81.857	0.938029	0.624738	0.01	0.00053792
137.089	0.93093	0.685649	0.010975	0.000647748
198.037	0.788126	0.752499	0.012045	0.000779972
256.72	0.661439	0.825867	0.0132194	0.000939146
315.113	0.545956	0.906388	0.0145083	0.00113075
365.231	0.502463	0.99476	0.0159228	0.00136137
430.044	0.453828	1.09175	0.0174753	0.00163892
519.861	0.402487	1.19819	0.0191791	0.0019729
597.826	0.327281	1.31501	0.021049	0.00237474
803.822	0.247296	1.44323	0.0231013	0.00285814
1625.7	0.122067	1.58394	0.0253536	0.00343953
		1.73837	0.0278256	0.00413862
		1.90786	0.0305386	0.00497902
		2.09387	0.033516	0.00598895
		2.29802	0.0367838	0.00720217
		2.52208	0.0403702	0.00865896
		2.76798	0.0443062	0.0104073
		3.03785	0.048626	0.0125043
		3.33404	0.053367	0.0150178
		3.6591	0.0585702	0.0180278
		4.01586	0.0642807	0.0216289
		4.4074	0.070548	0.0259324
		4.83712	0.0774264	0.0310682
		5.30873	0.0849753	0.0371874
		5.82633	0.0932603	0.0444649
		6.39439	0.102353	0.0531008
		7.01783	0.112332	0.0633225
		7.70206	0.123285	0.0753847
		8.453	0.135305	0.089569
		9.27716	0.148497	0.106181
		10.1817	0.162975	0.125543
		11.1744	0.178865	0.147987
		12.2639	0.196304	0.173839
		13.4596	0.215443	0.203402
		14.7719	0.236449	0.236929
		16.2121	0.259502	0.274595
		17.7928	0.284804	0.316466
		19.5275	0.312572	0.362462
		21.4314	0.343047	0.412326
		23.521	0.376494	0.465599
		25.8143	0.413201	0.521597
		28.3311	0.453488	0.579416
		31.0934	0.497702	0.637944
		34.1249	0.546228	0.695898
		37.4521	0.599484	0.751887
		41.1036	0.657933	0.804485
		45.1111	0.722081	0.852322
		49.5094	0.792483	0.89417
		54.3365	0.869749	0.929019
		59.6343	0.954548	0.956121
		65.4485	1.04762	0.975019
		71.8297	1.14976	0.985536
		78.833	1.26186	0.987752
		86.5191	1.38489	0.981972
		94.9546	1.51991	0.968688
		104.213	1.6681	0.948547
		114.373	1.83074	0.922326
		125.524	2.00923	0.890893
		137.763	2.20513	0.855173
		151.195	2.42013	0.816112
		165.936	2.65609	0.774637
		182.114	2.91505	0.731625
		199.87	3.19927	0.687874
		219.358	3.51119	0.644093
		240.745	3.85353	0.600881
		264.217	4.22924	0.558733
		289.978	4.64159	0.518037
		318.25	5.09414	0.479085
		349.279	5.59081	0.44208
		383.334	6.13591	0.40715
		420.708	6.73415	0.374359
		461.727	7.39072	0.34372
		506.744	8.11131	0.315206
		556.151	8.90215	0.28876
		610.375	9.7701	0.264301
		669.886	10.7227	0.241736
		735.199	11.7681	0.220959
		806.88	12.9155	0.201863
		885.55	14.1747	0.184337
		971.89	15.5568	0.168269
		1066.65	17.0735	0.153553
		1170.65	18.7382	0.140079
		1284.78	20.5651	0.127734
		1410.05	22.5702	0.116396
		1547.52	24.7708	0.105931
		1698.41	27.1859	0.0962059
		1864	29.8365	0.0870984
		2045.74	32.7455	0.0785158
		2245.19	35.9381	0.070403
		2464.1	39.4421	0.0627432
		2704.34	43.2876	0.0555483
		2968.01	47.5081	0.0488459
		3257.39	52.1401	0.0426663
		3574.98	57.2237	0.0370316
		3923.54	62.8029	0.03195
		4306.08	68.9261	0.0274105
		4725.91	75.6463	0.0233802
		5186.69	83.0218	0.0198024
		5692.38	91.1163	0.0166023
		6247.38	100	0.0137018
